# Supplementary material for: Revised oceanic molybdenum isotope budget from deep-sea pelagic sediments
Source: Nat Commun. 2025 Nov 18;16:10086. doi: 10.1038/s41467-025-65006-5 (PMC12627635; doi:10.1038/s41467-025-65006-5)
Supplement: Supplementary file 3 — Supplementary Datasets 1-2 [file 41467_2025_65006_MOESM3_ESM.xlsx]

## Sheet: Supplementary Datasets 1
Supplementary Datasets 1. Published data on Mo content and associated geochemical parameters in global pelagic sediments
REF	Cite	Sample	Lithology	Depth (mbsf)	Water depth (m)	Location	Mo	Fe	Mn	Al	SiO2	TiO2	Al2O3	Fe2O3	MnO	MgO	CaO	Na2O	K2O	P2O5	LOI	Sc	V	Cr	Co	Ni	Cu	Zn	Rb	Sr	Y	Zr	Nb	Cs	Ba	La	Ce	Pr	Nd	Sm	Eu	Gd	Tb	Dy	Ho	Er	Tm	Yb	Lu
1	(Tanaka et al., 2023)	U1365-1	Metalliferous pelagic clay	0.26	5695.6	eastern South Pacific	8.424	6.4668	0.718353	8.70331	50.3769	0.828794	16.4396	9.23829	0.927328	3.81798	2.06278	4.56113	3.03983	0.212724		21.4315	181.195	71.0525	74.1575	103.758	188.518	121.36	108.204	208.008	35.6127	98.9705	10.6158	7.15567	516.837	28.8714	72.2649	7.62413	30.6404	6.80584	1.66125	7.08592	1.07274	6.70432	1.39298	3.90893	0.55103	3.61417	0.514329
1	(Tanaka et al., 2023)	U1365-2	Metalliferous pelagic clay	0.51	5695.6	eastern South Pacific	14.0721	6.33179	0.721648	8.79359	50.9286	0.847313	16.6101	9.04541	0.931581	3.9032	1.89743	4.45974	3.06144	0.20743		21.3457	179.541	77.1433	77.1571	106.354	173.45	117.632	114.053	206.971	36.1334	100.636	11.0554	7.34548	478.084	29.8575	79.213	7.83874	31.9591	7.1322	1.71895	7.26148	1.08364	6.76215	1.37045	3.81566	0.541418	3.51914	0.509962
1	(Tanaka et al., 2023)	U1365-3	Metalliferous pelagic clay	0.76	5695.6	eastern South Pacific	15.5001	6.30781	0.723795	8.91851	50.6924	0.830947	16.8461	9.01116	0.934354	3.74203	1.80039	4.49727	3.16591	0.209583		19.9588	170.797	73.1879	73.0965	98.3099	165.253	124.957	114.536	208.039	35.4384	99.7615	11.1457	7.4178	500.649	29.0949	78.2878	7.61808	31.0861	6.81372	1.62646	7.16619	1.07875	6.74854	1.37373	3.88006	0.554254	3.54471	0.515248
1	(Tanaka et al., 2023)	U1365-4	Metalliferous pelagic clay	1.01	5695.6	eastern South Pacific	16.1658	6.52207	0.792538	8.8706	49.6159	0.841088	16.7556	9.31724	1.02309	3.8065	1.93864	4.73124	3.01229	0.227048		21.784	174.413	70.6399	81.4526	106.009	179.063	127.481	101.684	203.124	38.822	129.398	11.1179	6.83308	433.295	30.402	76.389	7.83524	32.0525	7.27072	1.73825	7.78384	1.18262	7.47912	1.52584	4.36748	0.603774	3.90451	0.590411
1	(Tanaka et al., 2023)	U1365-5	Metalliferous pelagic clay	1.26	5695.6	eastern South Pacific	18.1455	6.81128	0.813876	8.78049	49.6262	0.888436	16.5854	9.7304	1.05064	3.84774	2.03124	4.57858	2.95838	0.243306		23.219	183.649	73.392	95.172	113.028	201.968	127.802	106.304	213.995	42.0678	107.298	11.4998	6.96008	438.453	32.503	80.6523	8.43609	34.0411	7.79682	1.87491	8.19458	1.23902	7.76513	1.61879	4.56254	0.645293	4.20615	0.625294
1	(Tanaka et al., 2023)	U1365-6	Metalliferous pelagic clay	1.48	5695.6	eastern South Pacific	21.8048	6.46655	0.788437	8.92605	50.4792	0.864205	16.8603	9.23792	1.0178	3.6613	1.74969	4.59768	3.09411	0.224841		22.4606	185.034	73.9357	98.3802	116.554	187.238	121.396	122.6	216.413	42.7299	108.838	12.0305	7.91582	469.892	32.799	87.54	8.91532	36.3239	8.1517	1.93288	8.52489	1.26526	7.90417	1.62411	4.47494	0.637334	4.12748	0.605139
1	(Tanaka et al., 2023)	U1365-7	Metalliferous pelagic clay	1.76	5695.6	eastern South Pacific	24.3709	6.32816	0.789956	8.98372	50.7202	0.857191	16.9692	9.04023	1.01976	3.70403	1.71715	4.52427	3.07037	0.224458		22.4434	168.939	71.4111	97.0379	120.673	177.555	127.084	114.938	202.584	43.2115	109.332	11.5079	7.19015	432.04	30.8557	79.2764	8.22794	33.9946	7.68157	1.80163	8.15883	1.22297	7.76029	1.56416	4.39182	0.65111	4.23666	0.614077
1	(Tanaka et al., 2023)	U1365-8	Metalliferous pelagic clay	2.03	5695.6	eastern South Pacific	20.1495	6.37318	0.797121	9.04833	49.1774	0.830349	17.0913	9.10455	1.02901	3.60062	1.83647	4.9821	3.0083	0.239858		22.1176	163.762	58.6028	91.5045	105.485	151.127	115.684	95.4342	196.31	45.8348	123.8	11.3337	5.88211	384.825	32.1792	81.0922	8.82429	36.7909	8.07908	1.90781	8.76063	1.33749	8.3907	1.77182	4.97026	0.71639	4.67104	0.666046
1	(Tanaka et al., 2023)	U1365-9	Metalliferous pelagic clay	2.22	5695.6	eastern South Pacific	22.9819	6.79662	0.836267	8.81229	49.462	0.887032	16.6454	9.70946	1.07955	3.75722	1.91039	4.75939	2.94204	0.250543		24.0029	174.937	60.1538	103.551	111.947	187.614	128.52	101.187	211.368	49.7288	118.679	11.102	6.36237	403.545	33.585	79.714	8.64147	36.7548	8.23503	1.93633	9.15663	1.3968	8.78018	1.84375	5.30671	0.778768	4.93934	0.740127
1	(Tanaka et al., 2023)	U1365-10	Metalliferous pelagic clay	2.51	5695.6	eastern South Pacific	23.6137	6.96045	0.894191	8.81564	48.7147	0.897192	16.6518	9.94349	1.15432	3.65121	1.88071	4.81288	3.10114	0.251618		23.1511	177.828	50.4413	111.413	112.81	194.926	125.7	91.8058	208.7	48.2351	128.387	11.6607	5.69635	384.224	34.3657	89.0176	9.36593	37.6907	9.01316	2.02035	9.48234	1.46335	9.15954	1.86216	5.34737	0.772214	4.99036	0.737687
1	(Tanaka et al., 2023)	U1365-11	Metalliferous pelagic clay	2.76	5695.6	eastern South Pacific	35.5451	7.3166	1.05187	8.67218	48.1263	0.970169	16.3808	10.4523	1.35787	3.7493	1.87052	4.8288	2.93991	0.292153		23.2527	192.015	46.3416	124.122	133.03	222.189	144.147	94.0516	224.046	54.5776	132.172	12.8927	6.08188	369.753	37.2131	93.6289	10.2861	41.4342	9.72225	2.3335	10.4884	1.59857	10.0207	2.04335	5.91356	0.848215	5.33708	0.812938
1	(Tanaka et al., 2023)	U1365-12	Metalliferous pelagic clay	2.99	5695.6	eastern South Pacific	40.978	7.5746	1.07634	8.58962	48.0912	0.960093	16.2248	10.8209	1.38946	3.74178	1.9036	4.78756	2.91345	0.290239		23.6902	205.441	43.8489	121.205	132.127	230.611	135.169	93.9916	226.137	54.8945	128.867	11.9964	6.07476	367.397	37.7264	90.2951	10.3178	41.8328	9.79929	2.3423	10.8721	1.62962	10.184	2.06932	5.89281	0.846032	5.46347	0.821962
1	(Tanaka et al., 2023)	U1365-13	Metalliferous pelagic clay	3.26	5695.6	eastern South Pacific	43.5668	7.33458	1.07795	8.66713	48.9921	0.94827	16.3713	10.478	1.39153	3.62905	1.80899	4.54783	2.97936	0.270934		23.3759	193.611	40.744	127.097	135.108	207.245	139.392	97.9578	227.575	51.4761	126.901	12.2314	6.43894	389.416	35.9109	93.9446	9.88915	40.2342	9.27759	2.22575	10.2127	1.53372	9.56942	1.98153	5.63399	0.808668	5.28213	0.807358
1	(Tanaka et al., 2023)	U1365-14	Metalliferous pelagic clay	3.51	5695.6	eastern South Pacific	39.2911	7.30745	0.99313	8.66582	48.349	0.9806	16.3688	10.4392	1.28204	3.45829	1.98601	4.82856	3.13939	0.28306		24.1191	195.856	39.3389	121.49	129.181	214.452	144.834	96.7453	232.07	53.6733	135.197	12.7029	6.19154	387.984	37.2127	93.4268	10.2103	41.1337	9.63051	2.32029	10.6647	1.58474	9.88781	2.0499	5.80249	0.837195	5.27398	0.812557
1	(Tanaka et al., 2023)	U1365-15	Metalliferous pelagic clay	3.74	5695.6	eastern South Pacific	41.3448	6.96905	1.07478	8.79967	49.4651	0.987733	16.6216	9.95579	1.38744	3.45245	1.73269	4.60634	3.07766	0.29632		22.6074	190.15	45.7331	137.345	154.839	208.463	146.474	102.336	221.419	56.2817	158.813	13.4608	6.70337	404.894	39.2676	99.6461	10.9868	45.1717	10.2159	2.47939	11.0678	1.677	10.3595	2.1304	6.0489	0.888038	5.5289	0.851661
1	(Tanaka et al., 2023)	U1365-16	Metalliferous pelagic clay	3.99	5695.6	eastern South Pacific	47.3754	7.2932	1.16073	8.79566	48.5296	0.976538	16.614	10.4189	1.4984	3.29869	1.79201	4.67836	2.98944	0.360794		23.1566	205	40.8086	161.07	226.78	302.394	145.017	97.1339	226.211	64.9385	141.619	13.5555	6.37424	372.929	45.6074	109.259	12.3502	53.1014	11.8167	2.81664	12.7335	1.92391	12.0503	2.46544	6.88444	1.01136	6.48015	0.981528
1	(Tanaka et al., 2023)	U1365-17	Metalliferous pelagic clay	4.26	5695.6	eastern South Pacific	53.063	7.43054	1.22557	8.83623	48.386	0.925727	16.6907	10.6151	1.5821	3.18535	1.76504	4.56152	3.05848	0.421036		22.653	216.171	39.906	139.205	202.993	285.177	139.868	98.9703	228.248	72.8944	147.073	14.8412	6.61875	399.593	48.4478	114.803	14.1237	56.8425	12.9495	3.03166	14.1218	2.13126	13.1917	2.75458	7.68847	1.09811	7.04265	1.08339
1	(Tanaka et al., 2023)	U1365-18	Metalliferous pelagic clay	4.49	5695.6	eastern South Pacific	47.162	7.43913	1.08545	8.93884	48.1169	0.913595	16.8845	10.6273	1.40121	3.13456	1.82167	4.66642	3.04256	0.462778		23.5469	217.947	39.3545	121.214	191.759	282.696	137.02	94.0862	224.627	80.1977	143.218	13.9499	6.41962	383.03	51.2132	110.467	14.6886	64.454	14.5751	3.39244	15.9136	2.3362	14.6957	3.06612	8.62275	1.22848	7.71156	1.19227
1	(Tanaka et al., 2023)	U1365-19	Metalliferous pelagic clay	4.75	5695.6	eastern South Pacific	53.1562	7.70843	1.14722	9.04975	47.3768	0.957888	17.094	11.012	1.48096	3.01156	1.96726	4.68188	3.06763	0.473428		26.246	234.384	33.6305	138.557	165.799	269.129	147.895	91.4369	229.107	88.7398	151.267	13.7779	6.16147	384.186	55.5716	116.696	16.3671	71.7224	16.2076	3.79405	17.6043	2.61179	16.1992	3.35281	9.38306	1.35172	8.53782	1.33557
1	(Tanaka et al., 2023)	U1365-20	Metalliferous pelagic clay	5.01	5695.6	eastern South Pacific	48.9422	7.42814	0.973912	8.94735	48.2707	0.937644	16.9005	10.6116	1.25723	2.91854	2.0461	4.93158	2.95987	0.449996		28.4798	189.45	25.2348	122.149	148.325	246.719	131.405	79.3059	199.383	90.1277	137.047	11.6183	4.69596	313.333	53.9377	87.3773	14.9934	61.9458	14.4596	3.46209	16.1855	2.43763	15.5756	3.25499	9.13147	1.34093	8.4423	1.28146
1	(Tanaka et al., 2023)	U1365-21	Metalliferous pelagic clay	5.26	5695.6	eastern South Pacific	49.5543	7.66504	0.977125	8.95715	47.8689	0.948336	16.9191	10.9501	1.26138	2.66179	2.37084	4.88623	2.98864	0.525728		31.6807	203.674	21.4097	133.812	139.68	234.138	125.376	71.4454	213.468	106.928	139.926	10.2612	3.9615	286.606	57.2835	88.2585	16.2983	71.9521	16.714	4.05025	18.982	2.84806	17.9924	3.68328	10.558	1.52227	9.83172	1.4829
1	(Tanaka et al., 2023)	U1365-22	Metalliferous pelagic clay	5.51	5695.6	eastern South Pacific	43.8688	7.83387	0.816082	8.95724	47.9126	0.942256	16.9192	11.1912	1.05349	2.64475	2.37173	4.99442	2.73392	0.449525		34.396	177.348	13.8714	108.363	116.391	237.466	157.589	49.6491	193.359	93.3994	129.367	6.65295	2.6766	216.974	45.8856	69.4583	13.1043	57.4685	13.6467	3.43167	16.0288	2.43418	15.3783	3.2475	9.40157	1.36553	8.76853	1.32987
1	(Tanaka et al., 2023)	U1365-23	Metalliferous pelagic clay	5.74	5695.6	eastern South Pacific	38.99	7.4925	0.830989	9.06298	47.6676	0.925744	17.119	10.7036	1.07273	2.29245	2.21394	5.24223	3.1269	0.405356		30.3308	178.906	10.2861	110.443	85.5108	186.223	124.817	52.3551	198.47	80.5061	122.953	5.71538	2.41148	226.096	38.5346	64.4722	10.5464	46.6538	11.2396	2.85189	13.3017	2.05163	13.2449	2.82689	8.03807	1.16896	7.52064	1.13704
1	(Tanaka et al., 2023)	U1365-24	Metalliferous pelagic clay	6.46	5695.6	eastern South Pacific	56.7288	7.35402	1.07359	8.68125	48.1252	0.791554	16.3979	10.5057	1.38591	2.28844	2.08758	5.19784	3.65968	0.558582		29.5445	213.287	16.5391	170.276	137.7	264.265	111.008	77.7577	193.431	103.042	124.913	9.71674	3.96652	265.389	62.6421	93.6435	17.0526	74.6762	16.9037	3.86595	19.1658	2.79136	17.3252	3.63838	10.1644	1.43718	9.12754	1.3853
1	(Tanaka et al., 2023)	U1365-25	Metalliferous pelagic clay	6.71	5695.6	eastern South Pacific	60.72	6.67812	1.12389	8.63557	47.9076	0.702193	16.3116	9.54017	1.45083	2.30603	2.17489	5.11754	3.88893	0.805108		29.6843	180.846	18.4388	176.559	161.631	275.554	116.608	83.0794	184.528	143.377	124.82	10.2185	4.28205	274.028	82.0831	111.05	21.1743	94.7088	20.42	4.82986	24.0241	3.48513	22.6957	4.80452	13.4016	1.91679	12.0626	1.86113
1	(Tanaka et al., 2023)	U1365-26	Metalliferous pelagic clay	6.98	5695.6	eastern South Pacific	57.2442	6.2823	1.15195	8.64097	49.1456	0.687961	16.3218	8.97472	1.48706	2.55069	2.26136	4.86349	3.75026	0.908402		28.625	154.138	24.6165	192.543	223.344	279.38	127.455	92.6252	187.177	153.614	125.109	12.8199	5.35985	283.737	90.6785	132.203	24.2093	105.645	23.4209	5.30072	27.0203	3.8794	24.6273	5.22867	14.3992	2.04481	12.8861	1.96967
1	(Tanaka et al., 2023)	U1365-27	Metalliferous pelagic clay	7.18	5695.6	eastern South Pacific	56.9489	6.28755	1.23882	8.73499	49.1803	0.738025	16.4994	8.98222	1.59921	2.77472	2.10654	4.78108	3.6598	0.779384		26.3904	177.464	30.2879	178.165	355.038	335.061	192.405	106.332	192.884	125.934	129.498	12.9649	6.4368	332.259	73.2929	117.932	18.6851	82.1635	18.0767	4.11149	20.59	3.01909	19.7386	4.09634	11.4205	1.64915	10.2931	1.54884
1	(Tanaka et al., 2023)	U1365-28	Metalliferous pelagic clay	7.46	5695.6	eastern South Pacific	56.1771	5.97644	1.20657	8.66284	48.7497	0.682179	16.3631	8.53777	1.55757	2.59228	2.48881	4.81371	3.81837	1.12354		27.1693	166.167	29.7986	203.157	248.01	268.359	223.005	105.909	202.421	167.394	126.371	13.2457	6.16448	326.46	93.7163	142.81	25.1186	108.635	23.9493	5.50082	27.3103	3.91324	25.8108	5.4683	15.4021	2.19393	13.9868	2.12366
1	(Tanaka et al., 2023)	U1365-29	Metalliferous pelagic clay	7.69	5695.6	eastern South Pacific	55.894	5.6921	1.37196	8.55958	48.5308	0.662552	16.1681	8.13157	1.77107	2.59172	2.87502	4.75849	3.73588	1.45304		28.9446	157.094	29.294	239.223	278.212	259.657	133.407	100.034	204.978	229.741	129.693	13.4164	5.91494	315.173	125.095	162.273	32.3614	143.059	31.9417	7.54879	36.8393	5.36669	34.5082	7.2601	20.2534	2.87812	18.1899	2.75187
1	(Tanaka et al., 2023)	U1365-30	Metalliferous pelagic clay	7.96	5695.6	eastern South Pacific	61.4352	5.68984	1.56864	8.4951	47.4241	0.657839	16.0463	8.12835	2.02497	2.55418	3.58595	4.626	3.77247	2.00475		36.3528	160.899	31.8107	269.44	356.592	271.213	142.277	100.918	240.391	354.543	137.067	14.0895	6.06523	333.754	198.585	206.637	52.9118	227.266	50.6349	11.8544	56.1294	8.33807	54.1439	11.1809	31.2894	4.31259	26.7209	3.96295
1	(Tanaka et al., 2023)	U1365-31	Metalliferous pelagic clay	8.26	5695.6	eastern South Pacific	71.0322	5.82915	1.859	7.56224	43.0094	0.672566	14.2842	8.32735	2.3998	2.60871	7.19297	4.20583	3.19606	4.5696		62.6371	161.807	30.4273	309.996	466.538	298.295	196.5	84.9808	380.245	778.091	161.272	16.7399	5.31733	342.431	437.719	386.456	125.033	566.451	118.587	27.5213	133.621	19.5426	125.257	25.8008	69.842	9.56792	58.7081	8.72331
1	(Tanaka et al., 2023)	U1365-32	Metalliferous pelagic clay	8.46	5695.6	eastern South Pacific	80.887	6.11061	2.07264	7.88635	43.5131	0.706313	14.8964	8.72944	2.67559	2.67559	5.77917	4.30449	3.19575	3.54799		50.8483	168.558	28.1979	357.256	488.682	287.184	157.704	83.4395	332.816	608.133	170.253	18.7245	5.1113	353.881	338.68	349.825	91.2255	391.499	88.1409	20.5347	100.431	14.5654	92.8489	19.4075	53.0556	7.14403	43.0501	6.33389
1	(Tanaka et al., 2023)	U1365-33	Metalliferous pelagic clay	8.71	5695.6	eastern South Pacific	84.9228	6.07343	2.34978	7.63713	42.6088	0.653771	14.4257	8.67633	3.03335	2.80239	6.23765	4.4	3.07609	3.84352		50.5704	153.396	26.0622	376.66	574.971	293.303	157.646	70.2216	342.505	612.325	163.617	18.5149	4.30857	326.153	349.942	377.715	92.2072	405.204	88.4813	21.1369	101.735	14.6073	93.567	19.4066	52.6385	7.09751	42.8024	6.35645
1	(Tanaka et al., 2023)	U1365-34	Metalliferous pelagic clay	8.96	5695.6	eastern South Pacific	97.6527	6.52923	2.57065	7.43281	41.8924	0.67785	14.0397	9.32747	3.31847	2.89288	6.12152	4.39014	2.82755	3.77309		56.2201	169.485	23.9405	402.258	582.773	318.898	220.975	64.0066	348.611	654.071	177.161	20.8949	4.21737	358.497	389.536	490.996	109.888	460.307	100.214	23.2028	109.504	16.2612	101.148	20.9001	56.8009	7.74691	45.7072	6.69912
1	(Tanaka et al., 2023)	U1365-35	Metalliferous pelagic clay	9.19	5695.6	eastern South Pacific	103.554	6.97764	2.7037	7.36264	41.6269	0.696589	13.9072	9.96806	3.49023	3.03677	5.6401	4.60022	2.77634	3.41374		54.6048	181.491	25.0129	394.776	562.968	318.087	176.413	59.2191	329.863	590.253	180.242	21.6534	4.00173	360.59	354.906	479.448	93.7754	407.177	89.0028	21.1926	99.5977	14.4315	91.4042	18.8642	51.5369	6.7702	41.4284	6.03077
1	(Tanaka et al., 2023)	U1365-36	Metalliferous pelagic clay	9.44	5695.6	eastern South Pacific	105.351	7.52784	2.75254	7.34904	41.958	0.704857	13.8815	10.7541	3.55328	3.03415	5.08802	4.41487	2.70346	3.0414		51.4561	194.684	28.2574	401.634	525.54	314.378	207.102	60.0456	323.755	541.464	187.89	22.8285	4.13474	377.201	328.115	486.675	87.1073	382.225	80.6072	18.9324	90.5175	13.0614	82.137	17.2879	46.3104	6.17413	37.1677	5.47181
1	(Tanaka et al., 2023)	U1365-37	Metalliferous pelagic clay	9.71	5695.6	eastern South Pacific	100.962	7.56173	2.74093	7.16177	41.5966	0.679743	13.5278	10.8025	3.53829	3.06519	5.70168	4.36123	2.55221	3.47122		55.348	185.791	23.4924	365.986	525.404	308.475	386.512	56.0557	339.132	614.726	182.404	21.4387	3.78522	345.477	374.251	497.857	102.339	436.353	94.2012	22.0892	106.621	15.2228	92.7747	19.1621	51.5621	7.08491	41.8816	6.11296
1	(Tanaka et al., 2023)	U1365-38	Metalliferous pelagic clay	9.96	5695.6	eastern South Pacific	98.5964	7.59082	2.69553	7.0625	41.0842	0.660158	13.3403	10.844	3.47968	3.08286	6.04494	4.44948	2.5017	3.71214		57.1694	186.21	25.1833	353.612	510.637	299.538	188.172	53.4917	350.067	657.514	182.382	21.0973	3.74471	351.328	404.594	519.363	116.941	474.185	103.032	23.9331	114.591	16.603	104.597	21.8106	57.2995	7.7456	46.2889	6.73522
1	(Tanaka et al., 2023)	U1365-39	Metalliferous pelagic clay	10.24	5695.6	eastern South Pacific	97.7536	8.07721	2.7843	6.89683	40.6376	0.618235	13.0273	11.5389	3.59428	3.09117	6.01646	4.34577	2.57356	3.69309		58.5397	204.6	22.8437	377.531	495.115	302.353	191.286	54.709	360.438	684.554	196.846	23.0874	3.80972	348.656	424.34	532.782	118.084	493.79	105.829	24.9668	118.679	16.9501	106.238	22.0979	58.2679	7.82684	46.4849	6.85552
1	(Tanaka et al., 2023)	U1365-40	Metalliferous pelagic clay	10.46	5695.6	eastern South Pacific	103.253	9.02859	2.98345	6.75782	40.0823	0.611687	12.7648	12.898	3.85136	3.1699	5.41094	4.30537	2.47484	3.26686		53.2273	235.548	22.3761	383.721	475.198	305.242	203.504	51.5793	352.117	595.642	210.475	24.3924	3.55211	338.472	367.83	501.387	98.3953	427.913	90.8941	21.0749	100.469	14.4007	89.5669	18.5432	48.9296	6.58235	40.0747	5.92937
1	(Tanaka et al., 2023)	U1365-41	Metalliferous pelagic clay	10.69	5695.6	eastern South Pacific	110.107	10.3044	3.09798	6.56418	39.7793	0.611517	12.399	14.7206	3.99921	3.26052	4.51151	4.33113	2.36399	2.6463		42.3722	275.817	22.375	367.988	496.768	327.363	237.7	46.9174	304.144	425.954	212.301	23.6432	3.2271	333.468	263.742	454.825	71.7547	294.23	66.1629	15.3375	70.4357	10.3586	64.679	13.1583	36.6743	4.88685	29.3582	4.2047
1	(Tanaka et al., 2023)	U1365-42	Metalliferous pelagic clay	10.96	5695.6	eastern South Pacific	115.58	10.065	3.19514	6.76979	40.7911	0.625193	12.7874	14.3785	4.12464	3.22865	3.92745	4.30729	2.43716	2.21453		39.4005	277.161	25.6559	388.836	523.672	331.802	252.196	52.5999	288.852	352.12	208.055	22.6491	3.49924	364.742	221.884	455.509	59.4987	242.699	54.8509	12.9436	58.224	8.72511	53.5751	10.9781	30.3387	4.04419	24.6629	3.5212
1	(Tanaka et al., 2023)	U1365-43	Metalliferous pelagic clay	11.26	5695.6	eastern South Pacific	124.439	10.4149	3.48907	6.52438	40.5802	0.656787	12.3238	14.8784	4.50407	3.26398	3.71302	4.31266	2.40489	2.0393		37.9465	288.691	24.3189	412.97	505.228	329.321	217.45	48.593	295.561	317.316	205.216	21.6616	3.2437	395.503	197.628	492.141	51.7492	211.329	47.4742	11.189	49.5463	7.33127	46.0222	9.33498	25.6705	3.4103	21.0831	3.01315
1	(Tanaka et al., 2023)	U1365-44	Metalliferous pelagic clay	11.46	5695.6	eastern South Pacific	132.553	10.096	3.66556	6.45825	40.9776	0.655953	12.1989	14.4228	4.73191	3.37205	3.52857	4.389	2.41119	1.87014		37.6487	267.571	20.655	417.56	533.93	343.653	214.398	45.0721	291.974	284.449	195.509	19.8507	2.94864	397.875	178.6	480.921	48.6833	193.903	44.1343	10.445	44.9424	6.76232	41.9065	8.39131	23.4557	3.12366	19.5262	2.72744
1	(Tanaka et al., 2023)	U1365-45	Metalliferous pelagic clay	11.71	5695.6	eastern South Pacific	132.162	9.23295	3.55454	6.71021	42.1162	0.715494	12.6748	13.1899	4.58859	3.42693	3.27821	4.46254	2.53461	1.68853		38.465	243.504	22.1385	431.334	560.698	357.561	227.473	48.842	286.56	272.26	192.347	19.5223	3.04155	414.836	171.547	471.777	47.4461	185.067	42.4064	10.1345	43.4141	6.41416	39.0943	7.83837	21.6347	2.93168	18.2891	2.62184
1	(Tanaka et al., 2023)	U1365-46	Metalliferous pelagic clay	11.96	5695.6	eastern South Pacific	127.921	9.00411	3.50625	6.68513	42.0145	0.764642	12.6275	12.863	4.52624	3.3974	3.40284	4.55342	2.6844	1.75578		37.7225	236.011	20.954	425.975	550.039	354.053	217.224	46.2715	286.339	262.743	192.413	20.0216	2.87164	407.867	166.152	466.361	47.534	186.047	42.5458	10.3101	43.9778	6.45968	39.7343	7.91743	21.9894	3.01997	18.7471	2.65071
1	(Tanaka et al., 2023)	U1365-47	Metalliferous pelagic clay	12.19	5695.6	eastern South Pacific	130.352	9.16486	3.6749	6.56169	41.5953	0.785993	12.3943	13.0927	4.74396	3.40597	3.55323	4.63194	2.54318	1.84934		38.2475	231.523	20.7273	422.587	538.571	352.643	202.982	43.5884	288.399	277.391	182.868	18.9298	2.63772	384.966	172.298	456.824	50.5076	198.474	45.7751	10.9521	46.5435	6.95645	41.9848	8.2036	22.6921	3.10432	19.1373	2.74688
1	(Tanaka et al., 2023)	U1365-48	Metalliferous pelagic clay	12.44	5695.6	eastern South Pacific	124.434	8.9793	3.55981	6.69226	42.0579	0.790058	12.6409	12.8276	4.59539	3.34688	3.68392	4.55914	2.55048	1.94072		41.4795	222.127	18.7399	432.132	508.439	357.574	204.343	43.7908	296.266	304.565	190.145	20.5768	2.71343	416.892	189.328	490.764	55.3242	224.902	52.0605	12.436	52.5696	7.69095	46.5377	9.14392	24.9661	3.36644	20.3054	2.89766
1	(Tanaka et al., 2023)	U1365-49	Metalliferous pelagic clay	12.72	5695.6	eastern South Pacific	97.4984	8.33612	3.04096	6.98518	42.7732	0.808775	13.1942	11.9087	3.92561	3.25148	4.01022	4.48602	2.7311	2.21617		44.9214	192.429	19.8498	418.855	484.841	346.791	199.351	44.7894	275.02	338.637	170.63	20.0604	2.73153	403.271	205.126	508.769	62.7622	251.995	58.5191	13.5475	57.6632	8.70908	51.8196	10.1343	27.3862	3.63502	22.4165	3.14872
1	(Tanaka et al., 2023)	U1365-50	Metalliferous pelagic clay	12.96	5695.6	eastern South Pacific	97.8556	8.3663	3.25685	6.93686	41.952	0.747389	13.1029	11.9519	4.20429	3.32052	4.28248	4.46342	2.54585	2.41128		45.6738	187.134	22.1782	413.549	500.176	369.463	195.01	44.2103	275.039	365.251	160.328	16.3285	2.78209	413.115	217.672	517.385	66.3387	268.907	62.2687	14.733	62.6552	9.24081	55.8018	10.8946	29.5912	3.95626	23.7111	3.32628
1	(Tanaka et al., 2023)	U1365-51	Metalliferous pelagic clay	15.96	5695.6	eastern South Pacific	77.7001	8.24474	2.17759	7.07502	41.0342	0.693202	13.3639	11.7782	2.81107	3.24532	4.07467	5.35074	2.66513	2.06448		39.9949	179.151	21.3099	264.512	351.281	282.621	2399.64	47.0679	253.763	351.531	147.064	13.7404	2.84142	273.676	192.52	307.822	54.4911	221.79	51.2996	12.3869	54.9617	8.11242	51.5644	10.1557	28.3254	3.80577	23.5653	3.37724
1	(Tanaka et al., 2023)	U1365-52	Metalliferous pelagic clay	16.21	5695.6	eastern South Pacific	93.8732	7.95336	2.48207	7.15076	41.3487	0.707543	13.507	11.3619	3.20412	3.17363	4.37529	4.74117	2.97904	2.39614		42.4372	185.437	37.2622	323.856	432.294	297.298	1777.64	50.4021	269.69	377.602	157.81	15.4423	3.07923	320.682	224.11	371.151	62.7695	259.959	60.0531	14.3648	62.8288	9.51537	59.9367	12.0725	33.1405	4.49201	27.6053	3.83792
1	(Tanaka et al., 2023)	U1365-53	Metalliferous pelagic clay	16.46	5695.6	eastern South Pacific	106.82	8.40477	3.31378	6.55203	39.6986	0.657506	12.3761	12.0068	4.27779	3.36671	4.44239	5.07854	2.56863	2.43517		43.0396	203.947	22.5108	398.3	467.034	380.312	348.217	45.4315	289.64	366.729	177.71	14.2937	2.89907	405.141	218.214	426.099	62.7305	253.616	58.2677	14.1811	61.6545	9.12131	57.6155	11.5246	31.0947	4.2823	26.7773	3.74814
1	(Tanaka et al., 2023)	U1365-54	Metalliferous pelagic clay	16.71	5695.6	eastern South Pacific	106.175	8.17435	3.36486	6.40031	39.0864	0.700286	12.0895	11.6776	4.34372	3.39847	4.94815	4.52035	3.04256	2.80647		48.3107	203.431	22.3375	436.354	491.227	401.842	243.363	44.6415	308.725	397.759	106.071	14.0259	2.74074	420.485	246.784	505.057	72.0252	294.542	68.378	16.5578	70.633	10.6074	66.1233	12.9852	35.1084	4.7176	29.2223	4.14283
1	(Tanaka et al., 2023)	U1365-55	Metalliferous pelagic clay	17.08	5695.6	eastern South Pacific	90.068	6.31504	3.03466	6.78974	39.6384	0.722867	12.8251	9.02149	3.91747	3.3408	6.54347	4.89326	2.6547	3.9946		59.9975	155.299	20.8639	442.991	607.573	428.337	231.687	51.5673	308.769	588.75	184.378	15.0607	3.21979	406.409	350.814	627.783	102.341	420.055	97.3017	23.7097	102.283	15.2773	95.6756	19.1387	52.0208	7.02248	43.0057	5.98795
1	(Tanaka et al., 2023)	U1365-56	Metalliferous pelagic clay	17.33	5695.6	eastern South Pacific	97.3871	6.42909	3.08478	6.98826	41.3267	0.723538	13.2	9.18441	3.98217	3.34365	6.03883	4.43077	2.6988	3.69004		59.906	163.908	21.2091	429.599	721.312	490.974	249.89	51.2609	302.641	581.926	187.068	15.3961	3.2395	426.371	349.427	573.38	100.783	406.94	93.7648	22.7461	99.9456	14.648	91.8636	18.5625	49.2073	6.64146	41.2503	5.80047
1	(Tanaka et al., 2023)	U1365-57	Metalliferous pelagic clay	17.58	5695.6	eastern South Pacific	98.5461	5.75731	3.00447	7.08437	41.7307	0.679438	13.3816	8.22473	3.8785	3.38814	6.10861	4.7045	2.75666	3.75093		58.4261	152.502	20.5739	410.57	853.212	491.73	511.651	47.4854	286.421	535.808	179.163	15.6368	3.09091	419.918	337.634	593.419	97.2655	389.612	89.2359	21.6722	94.3615	13.927	87.5864	17.5547	47.7272	6.48403	39.8529	5.65079
1	(Tanaka et al., 2023)	U1365-58	Metalliferous pelagic clay	17.83	5695.6	eastern South Pacific	76.8125	5.28093	2.17965	7.68244	44.3872	0.699798	14.5113	7.54419	2.81374	3.1909	5.15579	4.52143	3.39357	3.15364		53.1545	145.393	23.8746	341.596	806.547	349.2	219.282	62.6269	249.098	436.999	181.78	21.2535	4.2493	393.192	287.17	476.425	80.1848	326.763	74.9118	17.4246	77.1244	11.5594	71.2148	13.8407	38.0454	5.12166	31.5273	4.39541
1	(Tanaka et al., 2023)	U1365-59	Metalliferous pelagic clay	18.06	5695.6	eastern South Pacific	76.6208	5.41478	2.23533	7.56603	43.9983	0.679766	14.2914	7.7354	2.88561	3.17164	5.51054	4.42527	3.22142	3.42237		55.4795	142.84	24.3168	366.448	770.241	349.802	311.761	62.3277	266.642	480.531	181.371	20.7781	4.12333	414.931	312.202	497.068	88.4452	356.221	82.2705	19.506	85.1594	12.7261	77.9109	15.6689	42.6376	5.64321	34.8006	4.89136
1	(Tanaka et al., 2023)	U1365-60	Metalliferous pelagic clay	18.31	5695.6	eastern South Pacific	73.2385	5.20294	2.21712	7.47405	43.7555	0.685419	14.1176	7.43277	2.8621	3.20255	5.78215	4.44119	3.21522	3.59641		60.2616	139.727	22.9825	354.741	775.312	328.312	243.779	56.6996	279.112	514.769	179.093	20.4711	3.72917	361.09	335.463	483.844	93.6104	383.313	87.7671	20.475	89.4767	13.4541	82.0436	16.4929	44.7505	5.99664	36.1194	4.99222
1	(Tanaka et al., 2023)	U1365-61	Metalliferous pelagic clay	18.58	5695.6	eastern South Pacific	82.6181	5.38817	2.42228	7.49906	44.0482	0.712654	14.1649	7.69739	3.12695	3.15967	5.71941	4.27956	3.06332	3.56236		63.5895	158.423	23.1764	395.448	879.054	404.29	278.793	58.9184	296.076	556.953	197.877	22.0036	3.77396	431.352	352.981	558.318	99.3079	403.844	92.1277	21.8026	95.8845	14.149	87.3042	17.7407	48.0139	6.42983	39.6163	5.5856
1	(Tanaka et al., 2023)	U1365-62	Metalliferous pelagic clay	18.83	5695.6	eastern South Pacific	74.6231	5.72987	2.48429	7.42247	44.1884	0.732298	14.0202	8.18552	3.20699	3.08859	5.37656	4.32001	3.15781	3.31082		62.5546	158.604	24.1751	381.858	609.027	324.316	245.634	56.1793	281.489	510.306	185.11	21.1857	3.49392	438.769	324.866	510.252	91.8783	365.382	85.2064	20.2917	88.8349	13.2245	82.4506	16.4132	45.3697	6.17846	37.9048	5.20163
1	(Tanaka et al., 2023)	U1365-63	Metalliferous pelagic clay	19.08	5695.6	eastern South Pacific	70.0399	5.65671	2.35822	7.56894	44.6985	0.732404	14.2969	8.08101	3.04425	3.06336	5.12683	4.29525	3.17163	3.15707		62.7775	157.689	25.407	369.517	576.154	310.927	224.756	58.911	280.679	524.563	185.901	20.9518	3.65773	422.475	330.373	522.457	96.2259	378.187	88.4064	20.7107	91.7336	13.6929	84.5462	16.9496	46.3384	6.053	36.9229	5.15889
1	(Tanaka et al., 2023)	U1365-64	Metalliferous pelagic clay	19.33	5695.6	eastern South Pacific	70.6617	5.63947	2.31229	7.54436	44.6818	0.721508	14.2505	8.05639	2.98496	3.05212	5.00972	4.39076	3.20912	3.0739		62.5058	162.346	25.2118	369.182	572.276	312.401	231.997	60.3266	279.754	523.905	182.79	20.801	3.75496	430.772	333.147	518.82	97.1856	389.399	89.6555	21.086	94.0049	13.9612	85.5447	16.6548	45.2334	6.09	36.8252	5.11709
1	(Tanaka et al., 2023)	U1365-65	Metalliferous pelagic clay	19.58	5695.6	eastern South Pacific	66.4722	5.64844	2.19143	7.53836	44.386	0.729932	14.2391	8.0692	2.82894	3.00144	5.3946	4.38685	3.1476	3.36277		64.3771	162.661	27.4909	349.273	534.918	299.177	240.248	61.7283	291.994	557.461	178.322	21.5809	3.80024	406.222	355.156	511.524	103.128	407.263	95.1486	22.195	100.335	14.9816	91.2197	18.1963	49.417	6.55271	38.9879	5.415
1	(Tanaka et al., 2023)	U1365-66	Metalliferous pelagic clay	19.81	5695.6	eastern South Pacific	64.2712	5.79248	2.24557	7.54833	44.2256	0.755822	14.258	8.27498	2.89883	3.06417	5.14722	4.37141	3.18136	3.16773		59.0223	163.262	27.2041	343.615	529.935	289.187	232.119	58.0994	276.308	490.703	173.012	21.423	3.66142	397.195	313.095	483.905	88.9084	356.579	82.7737	19.3146	87.0578	12.9011	80.0472	15.7535	43.4736	5.76589	34.0443	4.78852
1	(Tanaka et al., 2023)	U1365-67	Metalliferous pelagic clay	20.08	5695.6	eastern South Pacific	65.5391	5.61427	2.2585	7.59243	44.2145	0.704524	14.3413	8.02039	2.91552	3.11037	5.11479	4.37689	3.12841	3.14555		59.2284	157.497	26.5236	349.368	575.168	298.747	222.656	57.3327	275.514	476.769	168.665	20.4368	3.50255	389.962	309.901	491.992	87.851	354.312	81.7593	19.1948	87.4673	12.8698	78.8611	15.8189	43.1594	5.71254	34.1949	4.85944
1	(Tanaka et al., 2023)	U1365-68	Metalliferous pelagic clay	20.33	5695.6	eastern South Pacific	63.0449	5.36796	2.24392	7.66915	44.4277	0.656656	14.4862	7.66851	2.89669	3.13876	5.01298	4.59027	3.12431	3.07373		57.1043	146.064	21.3251	351.774	621.51	307.564	213.358	57.184	266.434	460.613	165.244	20.3077	3.42942	367.682	298.799	493.936	83.7969	339.407	78.5041	18.5789	83.0338	12.1391	74.6462	14.9935	41.9438	5.51469	33.4019	4.64078
1	(Tanaka et al., 2023)	U1365-69	Metalliferous pelagic clay	20.58	5695.6	eastern South Pacific	64.2154	5.31619	2.26682	7.72496	44.9355	0.656197	14.5916	7.59456	2.92626	3.15011	4.65295	4.66469	3.18982	2.82968		56.5582	143.931	20.8873	357.249	603.737	303.32	216.317	57.0957	264.656	431.733	168.815	20.4472	3.28875	374.473	285.637	489.95	84.4016	345.475	80.1723	18.3031	82.9037	12.2376	73.5224	14.2981	39.4915	5.18871	30.5358	4.28546
1	(Tanaka et al., 2023)	U1365-70	Metalliferous pelagic clay	20.83	5695.6	eastern South Pacific	63.9761	5.40366	2.24421	7.86628	45.7951	0.637283	14.8585	7.71951	2.89707	3.27926	3.76781	4.71608	3.19633	2.21111		49.3183	146.537	25.9047	346.144	574.544	317.13	215.829	57.6725	245.873	366.732	165.509	18.8983	3.43446	383.559	238.561	460.09	68.5248	288.192	65.071	15.154	66.7632	9.94323	59.6111	11.7802	31.6351	4.08694	24.9822	3.55936
1	(Tanaka et al., 2023)	U1365-71	Metalliferous pelagic clay	21.08	5695.6	eastern South Pacific	61.2965	5.27826	2.11792	8.03947	46.3847	0.617828	15.1857	7.54038	2.73405	3.2909	3.18957	4.79646	3.23799	1.81493		46.6045	136.338	25.9504	321.731	495.54	287.855	217.671	56.6164	218.792	311.755	160.165	16.5858	3.3421	357.435	205.382	428.71	63.3625	261.01	59.1845	13.8844	59.8613	8.94905	52.8213	10.3416	27.1657	3.47876	21.2949	3.01378
1	(Tanaka et al., 2023)	U1365-72	Metalliferous pelagic clay	21.31	5695.6	eastern South Pacific	63.255	5.27509	2.12169	8.0311	46.73	0.59804	15.1699	7.53584	2.73892	3.24779	3.2658	4.68074	3.22617	1.87068		48.4348	143.102	29.3456	317.01	515.048	303.126	239.745	62.1378	228.46	346.034	164.82	16.937	3.74793	388.776	220.801	428.408	64.5872	273.705	61.9665	14.374	63.1734	9.47949	56.8229	11.0725	30.027	3.93613	24.0647	3.38434
1	(Tanaka et al., 2023)	U1365-73	Metalliferous pelagic clay	21.6	5695.6	eastern South Pacific	56.2498	5.2268	1.9115	8.34186	48.0512	0.589108	15.7568	7.46686	2.46757	3.17143	2.58955	4.46078	3.41538	1.42127		43.8102	139.21	31.858	280.712	526.539	292.17	206.149	66.8356	194.235	265.324	161.958	16.5055	3.90833	352.741	170.953	371.244	52.5513	219.928	51.3403	11.6102	50.5859	7.51677	44.347	8.60315	23.4188	3.09892	18.8694	2.67778
1	(Tanaka et al., 2023)	U1365-74	Metalliferous pelagic clay	21.83	5695.6	eastern South Pacific	53.8266	5.4623	1.76856	8.57915	48.2677	0.607599	16.2051	7.80328	2.28304	3.16625	2.17299	4.49332	3.56009	1.13152		38.5415	152.125	36.8329	267.681	579.61	295.314	215.152	73.6198	180.651	230.176	160.483	17.2856	4.52026	334.482	138.147	322.828	38.4341	162.238	37.8302	8.72409	39.4041	5.92375	36.6075	7.17654	19.9739	2.68502	16.8251	2.36988
1	(Tanaka et al., 2023)	U1365-75	Metalliferous pelagic clay	22.08	5695.6	eastern South Pacific	56.5607	5.68311	1.86229	8.31417	48.317	0.591736	15.7045	8.11873	2.40404	3.19393	1.86388	4.66965	3.63818	0.893938		37.665	146.411	54.4749	269.2	452.962	270.247	214.676	68.0124	175.388	185.759	157.628	15.5371	4.20029	398.858	114.989	312.432	33.3588	144.167	33.1275	7.65895	33.6184	5.13479	31.1343	5.97682	16.3362	2.20671	13.7414	1.94301
1	(Tanaka et al., 2023)	U1365-76	Metalliferous pelagic clay	22.33	5695.6	eastern South Pacific	61.0176	5.21481	2.16436	8.1527	49.4447	0.618772	15.3995	7.44973	2.79399	2.99058	1.76844	4.18736	3.82316	0.848887		38.1183	145.599	33.6882	265.276	442.745	297.385	221.859	72.785	170.767	182.191	157.086	14.6253	4.48225	467.93	115.542	325.479	34.2596	146.868	33.4312	7.69211	33.6787	5.07825	31.2729	5.9997	16.1257	2.14349	13.692	1.89584
1	(Tanaka et al., 2023)	U1365-77	Metalliferous pelagic clay	22.58	5695.6	eastern South Pacific	61.8226	5.26369	2.17422	8.19568	49.8566	0.601309	15.4807	7.51955	2.80672	3.02571	1.84042	4.28125	3.95002	0.879608		37.8911	143.536	31.1951	264.174	463.696	313.068	218.029	65.7262	176.745	193.938	155.452	13.7823	3.81562	459.98	117.883	306.577	34.4428	147.255	33.8183	7.79431	34.9173	5.24888	32.1961	6.16693	16.8689	2.31154	14.1772	1.99635
1	(Tanaka et al., 2023)	U1365-78	Metalliferous pelagic clay	22.81	5695.6	eastern South Pacific	62.5185	5.37888	2.13928	8.09484	49.8458	0.597082	15.2903	7.68411	2.76162	3.03769	1.87104	4.26304	3.9567	0.904336		39.9723	147.755	28.8595	258.374	473.257	333.719	215.151	66.0596	178.948	205.557	159.477	13.9229	3.75116	471.363	125.115	292.44	35.2153	152.145	34.6487	7.92047	36.396	5.46913	33.6737	6.55086	18.2423	2.45851	15.3638	2.14736
1	(Tanaka et al., 2023)	U1365-79	Metalliferous pelagic clay	23.08	5695.6	eastern South Pacific	61.9829	5.43224	2.15047	8.05854	49.9014	0.587032	15.2217	7.76034	2.77606	3.06409	1.95037	4.24455	3.95195	0.961013		40.7911	151.771	28.9691	262.852	495.547	346.418	226.945	66.0161	182.589	219.941	160.321	13.8566	3.82378	492.292	136.375	301.211	36.7947	160.249	36.4094	8.41818	38.5132	5.74362	35.7227	7.10458	19.8845	2.67487	16.7008	2.37745
1	(Tanaka et al., 2023)	U1365-80	Metalliferous pelagic clay	23.33	5695.6	eastern South Pacific	61.8562	5.36786	2.15674	8.07327	50.0239	0.576666	15.2495	7.66837	2.78416	3.05045	1.93844	4.21939	3.95218	0.952233		41.4994	151.366	29.2031	267.157	519.15	347.625	238.876	68.548	186.24	220.454	163.542	14.0768	3.83055	475.743	132.096	298.852	36.2554	159.727	35.7202	8.14695	37.8242	5.63137	35.3027	6.9316	19.5996	2.69642	16.6058	2.36685
1	(Tanaka et al., 2023)	U1365-81	Metalliferous pelagic clay	23.58	5695.6	eastern South Pacific	61.3479	5.38394	2.18501	8.0509	50.0222	0.586908	15.2073	7.69134	2.82065	3.08058	1.93248	4.22684	3.94579	0.944196		39.8953	151.979	28.6139	266.212	513.288	341.473	223.6	65.5583	179.43	211.05	158.208	13.7108	3.77077	477.09	128.945	296.783	35.9596	155.328	34.7422	8.0444	37.1753	5.46361	33.3995	6.67835	19.2621	2.60995	16.0755	2.31482
1	(Tanaka et al., 2023)	U1365-82	Metalliferous pelagic clay	23.83	5695.6	eastern South Pacific	63.1818	5.43774	2.23133	8.00619	49.906	0.591898	15.1228	7.7682	2.88045	3.08173	1.94021	4.30413	3.89329	0.947588		40.364	154.387	27.218	275.238	534.412	352.496	222.866	63.2138	188.865	212.607	163.543	13.8271	3.62702	486.49	130.415	303.89	36.6838	155.284	36.3579	8.22502	37.6669	5.55913	34.9546	6.76703	19.2802	2.66258	16.4687	2.33308
1	(Tanaka et al., 2023)	U1365-83	Metalliferous pelagic clay	24.96	5695.6	eastern South Pacific	52.8772	5.51747	2.176	7.63541	49.9624	0.642951	14.4224	7.8821	2.80902	3.09752	2.33093	4.49699	3.69102	1.14119		41.3587	142.884	25.5661	242.974	531.848	450.873	225.935	50.4146	224.543	257.543	174.323	13.1368	2.13027	520.076	150.537	268.73	41.495	180.759	40.8657	9.51539	43.7135	6.51638	39.9634	7.94901	22.9302	3.12072	19.3386	2.76614
1	(Tanaka et al., 2023)	U1365-84	Metalliferous pelagic clay	25.21	5695.6	eastern South Pacific	48.7878	5.47833	2.10982	7.67039	50.0445	0.652488	14.4885	7.82619	2.72359	3.04525	2.37718	4.49593	3.72248	1.17393		39.7024	139.01	24.0951	233.553	502.834	435.074	321.697	50.894	220.989	265.934	173.738	12.8942	2.16866	514.14	155.904	258.462	41.6034	180.084	41.8501	9.77349	44.1667	6.63576	41.7978	8.22777	23.4863	3.21803	20.5127	2.88815
1	(Tanaka et al., 2023)	U1365-85	Metalliferous pelagic clay	25.46	5695.6	eastern South Pacific	46.5833	5.45939	2.01077	7.74647	50.34	0.65077	14.6322	7.79913	2.59573	3.06082	2.38524	4.37983	3.72262	1.18113		40.3679	135.975	24.3177	225.06	535.408	432.112	223.725	52.1832	216.182	270.021	170.833	13.0233	2.26933	473.471	158.092	252.462	41.3327	178.895	41.7618	9.70755	44.3477	6.70165	41.6562	8.23368	24.0443	3.30143	20.7449	2.91056
1	(Tanaka et al., 2023)	U1365-86	Metalliferous pelagic clay	25.71	5695.6	eastern South Pacific	45.5813	5.49124	2.0632	7.75157	50.4051	0.659213	14.6419	7.84463	2.6634	3.10288	2.12596	4.44053	3.73096	0.990651		39.2588	137.137	22.1895	225.209	517.223	428.609	221.02	53.2431	214.676	232.828	174.275	13.4099	2.39437	503.52	140.915	245.733	38.822	166.055	38.3	8.98231	40.9289	6.01159	37.5662	7.32107	20.7949	2.77371	17.702	2.51325
1	(Tanaka et al., 2023)	U1365-87	Metalliferous pelagic clay	25.96	5695.6	eastern South Pacific	47.2121	5.59595	2.14769	7.70888	50.4394	0.686902	14.5612	7.99422	2.77247	3.0883	2.1979	4.33872	3.73653	1.02022		41.391	142.872	26.8509	237.658	522.9	460.088	262.235	51.4229	227.582	245.69	183.769	13.9223	2.34816	526.736	150.993	260.655	41.7827	173.853	40.5247	9.63806	42.816	6.47705	39.9014	7.88475	21.9335	2.93141	18.5876	2.64997
1	(Tanaka et al., 2023)	U1365-88	Metalliferous pelagic clay	26.19	5695.6	eastern South Pacific	47.8771	5.6672	2.16941	7.59974	50.2574	0.726128	14.3551	8.096	2.80052	3.03059	2.45724	4.27762	3.72083	1.18721		42.7486	144.488	27.6213	236.707	512.869	476.937	237.167	48.8026	239.206	288.459	183.372	14.1349	2.21342	552.013	182.693	275.516	49.0856	207.018	48.0381	11.5457	51.4129	7.6304	47.8141	9.46036	26.45	3.51241	22.4513	3.1563
1	(Tanaka et al., 2023)	U1365-89	Metalliferous pelagic clay	26.46	5695.6	eastern South Pacific	48.333	5.83733	2.23741	7.62253	50.0186	0.77169	14.3981	8.33905	2.8883	3.09968	2.40184	4.26183	3.61014	1.12246		42.9928	148.096	27.1002	247.715	524.895	475.921	239.49	47.5228	245.941	275.116	187.59	14.9694	2.20725	549.314	169.36	272.552	46.1786	197.378	46.2476	10.9723	48.6197	7.3023	44.7912	8.84942	24.9137	3.34319	20.7101	2.94251
1	(Tanaka et al., 2023)	U1365-90	Metalliferous pelagic clay	26.71	5695.6	eastern South Pacific	40.507	5.86986	1.94268	7.71103	50.3131	0.80954	14.5653	8.38551	2.50783	3.10646	2.45257	4.21716	3.578	1.15951		42.7842	143.155	33.4229	224.261	578.65	477.803	262.868	47.5088	240.262	280.94	192.512	15.754	2.21835	459.774	175.263	273.706	48.519	207.206	47.5719	11.3325	50.7014	7.49995	45.7901	9.21266	25.8251	3.3731	21.4661	3.07601
1	(Tanaka et al., 2023)	U1365-91	Metalliferous pelagic clay	26.96	5695.6	eastern South Pacific	45.2086	5.725	2.07476	7.69001	49.9826	0.798897	14.5256	8.17857	2.67833	3.09987	2.52186	4.34147	3.57847	1.17902		41.9356	137.796	31.0852	231.173	477.586	452.465	508.238	47.4469	246.557	288.975	191.291	15.9291	2.157	538.601	178.317	275.788	49.5756	208.879	48.4122	11.6857	51.6837	7.67694	47.611	9.5243	26.253	3.57	22.5483	3.14231
1	(Tanaka et al., 2023)	U1365-92	Metalliferous pelagic clay	27.21	5695.6	eastern South Pacific	47.4418	6.19615	2.17411	7.59284	50.1676	0.815853	14.342	8.85164	2.80657	3.13697	2.43187	4.12357	3.44523	1.10472		42.9063	150.25	28.6032	233.022	510.355	513.926	257.176	46.7619	257.669	272.438	204.235	17.0356	2.08426	615.111	169.395	270.249	45.2038	193.123	44.2101	10.7055	47.6806	7.05171	44.5426	8.79075	24.5028	3.29879	21.0709	2.97167
1	(Tanaka et al., 2023)	U1365-93	Metalliferous pelagic clay	27.46	5695.6	eastern South Pacific	44.805	6.49522	2.05991	7.61049	49.4436	1.04629	14.3754	9.27888	2.65916	3.16105	2.49187	4.33212	3.16752	1.03797		42.7801	155.453	26.8426	223.817	519.927	502.01	284.349	43.958	272.932	249.573	218.378	20.4413	1.99312	598.937	154.879	273.257	42.6059	181.49	41.7605	10.2322	44.5467	6.65438	41.1449	8.25394	22.4956	2.99608	19.2053	2.74788
1	(Tanaka et al., 2023)	U1365-94	Metalliferous pelagic clay	27.69	5695.6	eastern South Pacific	55.2517	6.15014	2.62373	7.41057	49.2096	0.842371	13.9977	8.78591	3.387	3.24414	2.53264	4.18697	3.40174	1.16771		44.6043	154.881	32.343	241.778	764.99	627.741	282.51	47.3328	252.263	289.904	198.507	14.9671	2.18467	651.074	179.77	280.747	51.0056	213.843	48.9088	11.7775	52.3311	7.67925	47.1263	9.46934	26.6004	3.54609	22.5102	3.15862
1	(Tanaka et al., 2023)	U1365-95	Metalliferous pelagic clay	27.96	5695.6	eastern South Pacific	45.8709	6.22056	2.17481	7.54387	49.6603	0.915142	14.2495	8.88651	2.80748	3.15668	2.61575	4.19131	3.36694	1.19672		45.5932	148.684	33.5111	241.154	518.847	526.79	257.627	48.1991	257.992	305.328	202.711	15.6458	2.232	615.147	191.601	287.738	53.7493	226.775	52.3227	12.5639	55.3915	8.21987	51.0245	9.9725	27.587	3.71713	23.224	3.2883
1	(Tanaka et al., 2023)	U1365-96	Metalliferous pelagic clay	28.21	5695.6	eastern South Pacific	46.1538	6.08347	2.25147	7.59471	49.8686	0.888745	14.3456	8.69067	2.90644	3.15865	2.48701	4.20075	3.40994	1.10585		43.9539	142.152	35.6358	243.076	607.826	556.662	288.645	49.5493	252.303	286.433	202.804	15.5389	2.34393	611.871	180.482	291.569	52.1562	223.055	51.3302	12.4001	54.2865	7.99659	48.4183	9.50093	26.2558	3.51087	21.7989	3.10289
1	(Tanaka et al., 2023)	U1365-97	Metalliferous pelagic clay	28.49	5695.6	eastern South Pacific	45.9017	6.28673	2.20491	7.60297	49.9441	0.946931	14.3612	8.98105	2.84634	3.19774	2.39229	4.16409	3.30224	1.00611		43.7457	144.156	40.0715	244.625	519.734	536.34	255.638	48.4396	246.885	258.42	206.626	15.6308	2.31826	642.443	166.061	287.673	48.5413	204.258	47.3222	11.3409	49.5928	7.44201	44.9601	8.65157	24.2869	3.21976	20.2672	2.86371
1	(Tanaka et al., 2023)	U1365-98	Metalliferous pelagic clay	28.71	5695.6	eastern South Pacific	45.3229	6.32464	2.15853	7.65433	50.0167	0.944253	14.4582	9.0352	2.78647	3.19565	2.41895	4.11028	3.23731	1.01831		46.7978	148.288	38.0546	265.785	608.917	585.8	275.443	51.1426	254.785	279.363	215.289	16.5119	2.44481	657.357	179.794	312.106	51.004	220.465	49.4732	11.9973	52.8316	7.82695	47.5941	9.34413	26.0519	3.47378	21.9172	3.09167
1	(Tanaka et al., 2023)	U1365-99	Metalliferous pelagic clay	28.96	5695.6	eastern South Pacific	43.7901	6.23699	2.2293	7.65009	49.4974	1.01075	14.4502	8.90999	2.87783	3.20149	2.43765	4.30935	3.33466	0.961742		42.402	141.583	45.159	258.115	635.461	566.279	255.243	50.2841	262.112	263.456	217.042	16.7136	2.37416	640.007	167.935	298.646	46.9546	205.172	46.5667	11.3642	48.8664	7.37718	45.1886	8.78879	24.2867	3.27904	21.1948	2.94849
1	(Tanaka et al., 2023)	U1365-100	Metalliferous pelagic clay	29.19	5695.6	eastern South Pacific	34.1442	6.93797	1.70147	7.57623	49.1187	1.08544	14.3107	9.91138	2.19644	3.22529	2.29869	4.34998	3.03175	0.859041		47.5061	153.997	40.2298	244.068	562.617	592.637	261.521	49.0236	264.69	245.712	251.923	17.4724	2.31752	444.151	162.381	329.73	45.0714	199.683	44.6546	10.8103	47.5013	7.22668	43.5989	8.44299	23.5625	3.16708	19.6862	2.78464
1	(Tanaka et al., 2023)	U1365-101	Metalliferous pelagic clay	29.44	5695.6	eastern South Pacific	46.4467	6.3509	2.27201	7.58538	49.1099	1.03151	14.3279	9.07271	2.93295	3.22324	2.38981	4.28852	2.95943	0.903711		47.4447	139.326	49.3007	265.392	485.402	608.567	303.308	46.784	260.856	264.623	237.478	15.7723	2.25956	660.479	170.773	314.794	49.3806	214.949	47.6526	11.7543	51.0595	7.60959	47.1255	9.24906	25.269	3.37337	21.45	3.02448
1	(Tanaka et al., 2023)	U1365-102	Metalliferous pelagic clay	29.71	5695.6	eastern South Pacific	47.6786	6.2299	2.30775	7.57119	49.3227	0.980555	14.3011	8.89986	2.9791	3.23839	2.32083	4.31207	2.96449	0.882865		49.9964	131.684	31.742	265.889	516.463	670.759	263.527	48.274	252.007	257.788	243.608	15.3218	2.26524	656.222	174.697	315.811	50.985	224.034	50.5138	12.0498	52.9215	7.87482	48.1751	9.14871	24.9945	3.36949	21.3574	2.98601
1	(Tanaka et al., 2023)	U1365-103	Metalliferous pelagic clay	29.96	5695.6	eastern South Pacific	44.5868	6.14251	2.19513	7.6431	49.9433	0.907445	14.437	8.77501	2.83371	3.27374	2.28231	4.13737	3.00352	0.91201		53.0498	128.156	29.4887	260.086	534.282	706.893	252.426	51.3423	243.157	264.639	241.119	15.135	2.44933	646.982	181.079	306.857	54.3778	237.454	53.7379	12.975	56.1821	8.31754	50.4123	9.53341	25.811	3.43551	21.7577	3.00673
1	(Tanaka et al., 2023)	U1365-104	Metalliferous pelagic clay	30.21	5695.6	eastern South Pacific	41.2886	6.08602	2.08597	7.73744	50.1532	0.918375	14.6152	8.69431	2.6928	3.27297	2.27119	4.04195	3.00626	0.905543		52.2607	125.545	27.6075	257.226	539.792	693.484	244.791	54.2433	243.245	262.281	237.846	15.6618	2.60479	625.982	179.88	303.504	55.023	234.762	53.8069	12.8441	56.2235	8.25591	50.0113	9.42855	24.8875	3.31666	21.2293	2.92587
1	(Tanaka et al., 2023)	U1365-105	Metalliferous pelagic clay	30.46	5695.6	eastern South Pacific	41.0437	6.03046	2.01877	7.76729	50.3797	0.921619	14.6716	8.61494	2.60605	3.27156	2.38116	3.93157	3.03565	0.971188		53.0968	125.191	30.501	248.162	635.647	749.197	244.784	54.8737	244.583	267.661	231.017	15.5183	2.64265	685.965	185.804	295.871	58.3718	250.838	56.9078	13.4131	59.0563	8.61533	51.4289	9.68497	26.3329	3.45091	21.4196	2.986
1	(Tanaka et al., 2023)	U1365-106	Metalliferous pelagic clay	30.69	5695.6	eastern South Pacific	40.0469	6.01272	1.95193	7.80172	50.3659	0.924709	14.7366	8.5896	2.51976	3.30214	2.41324	4.00922	3.00737	0.983479		54.2151	121.687	33.0714	242.167	630.971	761.243	248.056	53.3087	247.19	268.108	231.497	14.8774	2.52692	647.87	185.686	293.467	57.5756	247.051	55.6925	13.4832	58.0343	8.50367	50.6245	9.61561	25.6447	3.44276	21.3698	2.96014
1	(Tanaka et al., 2023)	U1365-107	Metalliferous pelagic clay	30.92	5695.6	eastern South Pacific	23.952	5.83793	1.44351	7.86978	51.1372	0.923895	14.8651	8.3399	1.86343	3.25112	2.78457	3.72227	3.10848	1.26069		54.5975	100.501	29.1786	230.744	666.592	767.626	245.305	52.7452	246.087	340.862	223.271	14.5664	2.4731	468.786	224.694	291.982	68.6149	290.166	65.6414	16.0373	69.346	10.1267	61.4167	11.8103	31.7348	4.2021	26.4891	3.69528
1	(Tanaka et al., 2023)	U1365-108	Metalliferous pelagic clay	31.21	5695.6	eastern South Pacific	38.217	5.66631	1.88238	7.80311	50.375	0.895015	14.7392	8.09473	2.42998	3.22647	3.14544	3.81302	2.99627	1.43552		56.221	108.814	38.4484	232.57	692.458	864.91	253.957	47.5695	261.053	371.531	212.102	13.1899	2.22247	648.892	240.043	292.21	70.2429	304.334	68.9287	16.6155	72.547	10.9242	66.7636	12.6637	34.239	4.63135	29.4632	3.99506
1	(Tanaka et al., 2023)	U1365-109	Metalliferous pelagic clay	31.46	5695.6	eastern South Pacific	37.3912	5.85603	1.97248	7.57645	49.9775	0.831742	14.3111	8.36576	2.5463	3.3598	2.9339	3.85775	2.86915	1.34611		53.5964	110.333	38.888	231.926	665.631	857.438	249.32	45.2443	249.528	326.53	203.061	12.243	2.11274	653.156	216.832	300.748	62.7402	272.626	62.0735	15.1855	65.4222	9.7306	58.8345	11.2935	29.947	4.0644	25.9138	3.57444
1	(Tanaka et al., 2023)	U1365-110	Metalliferous pelagic clay	31.71	5695.6	eastern South Pacific	41.4092	5.6128	2.12617	7.78456	50.1437	0.86225	14.7042	8.01828	2.74469	3.28188	2.89161	3.81263	2.98803	1.30761		53.416	110.718	38.9571	254.463	753.761	881.693	253.806	48.5011	245.236	321.466	205.268	12.7275	2.28628	696.508	218.709	310.398	63.4903	267.391	61.1636	15.0449	64.6522	9.46042	57.6332	11.0431	29.3955	3.89156	24.6391	3.48812
1	(Tanaka et al., 2023)	U1365-111	Metalliferous pelagic clay	31.96	5695.6	eastern South Pacific	42.6073	5.87824	2.21013	7.4768	49.9134	0.779526	14.1228	8.39749	2.85308	3.38678	2.82932	3.89763	3.00387	1.2986		51.5668	119.887	29.7431	251.659	697.612	871.132	271.782	43.2574	254.23	303.203	200.421	12.5844	1.96612	685.891	205.003	298.235	57.4615	243.472	55.4149	13.519	59.037	8.75597	53.1445	10.246	28.0528	3.8159	23.8594	3.29953
1	(Tanaka et al., 2023)	U1365-112	Metalliferous pelagic clay	32.18	5695.6	eastern South Pacific	44.0991	5.93602	2.35015	7.51121	49.7786	0.808714	14.1878	8.48003	3.03383	3.23394	2.83922	3.93158	3.05402	1.28329		51.9789	125.346	29.1684	266.144	731.524	857.728	264.25	45.2346	254.127	296.725	207.411	12.7169	2.03818	705.675	198.326	304.185	57.046	242.734	55.9158	13.3981	58.3081	8.62945	52.9241	10.1388	27.4788	3.7158	23.5597	3.25995
1	(Tanaka et al., 2023)	U1365-113	Metalliferous pelagic clay	32.46	5695.6	eastern South Pacific	45.3079	6.03737	2.35539	7.52583	49.7362	0.81205	14.2155	8.62481	3.04059	3.21329	2.91383	3.95369	2.99283	1.34484		53.6352	132.076	25.5354	268.606	779.143	858.78	268.997	46.3488	256.344	315.188	212.068	13.4667	2.15771	801.607	209.492	307.637	61.1383	255.614	57.7683	14.2527	61.9884	9.0469	54.7317	10.6979	29.1784	3.9113	24.7626	3.44226
1	(Tanaka et al., 2023)	U1365-114	Metalliferous pelagic clay	32.71	5695.6	eastern South Pacific	45.8378	6.16568	2.38631	7.44851	48.8063	0.800988	14.0694	8.80812	3.08051	3.23138	3.10154	4.01134	2.9461	1.4511		50.6471	141.297	28.5858	263.788	649.773	806.404	260.518	44.836	274.566	328.228	216.518	13.8508	2.0495	714.954	219.415	316.361	60.8044	258.68	57.7043	13.7358	62.2184	9.15218	55.4437	10.8418	30.3388	4.117	25.9125	3.56924
1	(Tanaka et al., 2023)	U1365-115	Metalliferous pelagic clay	33.21	5695.6	eastern South Pacific	44.993	6.74805	2.47601	7.23594	47.7791	0.785825	13.6679	9.64007	3.1963	3.30138	3.37174	4.13107	2.7842	1.60089		47.7384	154.02	26.779	229.187	538.315	767.817	265.644	40.8948	284.921	338.925	224.388	14.661	1.7767	642.985	228.909	305.111	64.8493	271.321	59.6712	14.3864	64.3863	9.59393	57.7439	11.345	31.7861	4.2563	26.4045	3.71599
1	(Tanaka et al., 2023)	U1365-116	Metalliferous pelagic clay	33.44	5695.6	eastern South Pacific	47.8149	7.33396	2.65964	6.95919	46.6907	0.659981	13.1451	10.4771	3.43335	3.35528	3.49781	4.25855	2.59907	1.73211		43.4805	164.589	24.2838	204.149	468.518	741.315	269.315	37.7927	290.643	353.092	210.978	13.5803	1.60288	664.532	234.022	248.137	62.8158	266.057	56.6235	13.9653	63.0758	9.23668	56.6465	11.5587	32.7429	4.36789	27.9467	4.02317
1	(Tanaka et al., 2023)	U1365-117	Metalliferous pelagic clay	33.69	5695.6	eastern South Pacific	48.9125	7.64163	2.7619	6.97473	46.7649	0.640363	13.1745	10.9166	3.56536	3.34022	3.59212	4.24725	2.6039	1.77438		42.4213	180.815	20.6672	198.015	490.676	712.718	264.303	37.717	297.295	344.221	202.878	12.9291	1.56765	694.313	222.871	221.413	59.9226	254.492	55.3856	13.4074	60.1302	8.87836	55.0174	10.98	31.2659	4.24293	27.0514	3.85833
1	(Tanaka et al., 2023)	U1365-118	Metalliferous pelagic clay	33.96	5695.6	eastern South Pacific	54.2162	8.58435	2.93566	6.76779	46.2675	0.582744	12.7836	12.2634	3.78967	3.37513	3.20785	4.12516	2.46333	1.55705		41.2902	226.68	19.9949	193.805	625.061	787.693	287.215	39.0366	298.187	313.318	210.747	12.6005	1.66114	805.953	207.499	208.747	56.1504	237.265	49.8404	12.2994	55.8808	8.18678	49.5386	10.0017	28.6065	3.84832	24.0811	3.4865
1	(Tanaka et al., 2023)	U1365-119	Metalliferous pelagic clay	34.21	5695.6	eastern South Pacific	57.2666	8.93025	2.99194	6.65239	45.8943	0.540743	12.5656	12.7575	3.86232	3.4749	2.95527	4.20752	2.43748	1.41658		39.1634	240.465	20.8811	184.356	694.617	811.413	295.117	39.7663	285.628	280.028	208.866	12.1035	1.73918	805.44	191.562	199.658	50.2703	216.463	45.5806	11.0751	50.1116	7.36118	44.9776	9.13963	25.8929	3.47856	21.9237	3.15938
1	(Tanaka et al., 2023)	U1365-120	Metalliferous pelagic clay	34.46	5695.6	eastern South Pacific	42.8096	8.20884	2.69206	6.5963	45.7147	0.504452	12.4597	11.7269	3.47521	3.52033	2.78306	4.69257	2.8381	1.31302		32.486	170.381	18.4323	147.689	432.383	564.112	473.978	36.5505	220.497	222.014	158.358	9.42009	1.57391	584.257	150.92	167.19	40.3098	175.559	37.4709	8.95709	40.4954	5.86698	35.0621	7.13518	19.9822	2.71259	16.9811	2.4808
1	(Tanaka et al., 2023)	U1365-121	Metalliferous pelagic clay	34.71	5695.6	eastern South Pacific	43.4955	8.37035	2.73943	6.5685	45.9219	0.479429	12.4072	11.9576	3.53636	3.52186	2.7361	4.68463	2.69169	1.30325		32.13	183.918	16.8699	143.866	441.312	580.221	350.106	36.5768	224.215	224.551	160.457	9.36477	1.55675	603.078	153.351	160.705	40.8231	179.146	37.5328	9.10631	40.3916	5.8977	35.2269	7.09985	20.0254	2.69982	17.0486	2.50231
1	(Tanaka et al., 2023)	U1365-122	Metalliferous pelagic clay	34.96	5695.6	eastern South Pacific	42.1114	8.26368	2.69726	6.67954	46.6677	0.431104	12.6169	11.8053	3.48192	3.44515	2.74197	4.52245	2.74197	1.35214		30.7482	182.107	14.6505	136.189	423.703	570.158	222.458	39.6557	216.233	224.989	154.314	8.8331	1.56016	587.711	154.448	155.896	41.2198	179.318	37.8022	9.00616	40.8886	6.0019	35.7094	7.14668	20.5613	2.83983	17.625	2.50905
1	(Tanaka et al., 2023)	U1365-123	Metalliferous pelagic clay	35.21	5695.6	eastern South Pacific	44.9255	8.01665	2.7363	6.71833	47.1808	0.431819	12.6902	11.4524	3.53232	3.34386	2.56713	4.61095	2.85897	1.21586		29.9676	169.149	12.9685	139.509	350.478	543.462	203.173	39.1439	210.872	188.852	150.586	8.33988	1.44151	561.08	130.55	156.873	34.3432	147.861	31.1513	7.4615	33.2587	4.86737	29.2065	5.91076	17.2599	2.33411	14.7086	2.14091
1	(Tanaka et al., 2023)	U1365-124	Metalliferous pelagic clay	35.46	5695.6	eastern South Pacific	41.4317	7.64681	2.58555	6.63357	47.7827	0.425859	12.5301	10.924	3.33772	3.11569	2.57244	4.63167	3.24308	1.22298		29.8726	161.006	13.3895	139.577	270.782	523.714	206.284	42.8965	222.238	178.785	145.475	7.90686	1.43378	537.229	122.384	157.799	31.4509	133.436	27.7605	6.88238	30.5783	4.51014	27.3678	5.68949	16.6613	2.2626	14.3929	2.17595
1	(Tanaka et al., 2023)	U1365-125	Metalliferous pelagic clay	35.69	5695.6	eastern South Pacific	38.4039	7.12093	2.42689	6.71913	48.7557	0.409911	12.6917	10.1728	3.13289	2.87853	2.72207	4.43766	3.62241	1.35234		31.2058	151.683	15.9892	129.454	244.47	489.376	185.995	46.8213	223.394	190.896	142.848	7.40073	1.55005	503.973	127.286	156.874	32.7622	140.137	29.3856	7.25289	31.9514	4.7835	29.4995	5.96717	17.3873	2.4238	15.7913	2.33446
1	(Tanaka et al., 2023)	U1365-126	Metalliferous pelagic clay	35.96	5695.6	eastern South Pacific	38.7808	7.28443	2.39951	6.5133	49.2584	0.393281	12.3029	10.4063	3.09755	3.23722	2.696	4.3169	3.29143	1.31859		31.9927	143.074	12.5581	122.043	252.363	600.582	231.27	43.2526	219.928	184.419	146.461	7.42561	1.51466	507.911	120.752	145.982	31.4623	133.194	27.4118	6.71991	29.9196	4.51768	27.6447	5.76371	17.028	2.37486	15.1825	2.28107
1	(Tanaka et al., 2023)	U1365-127	Metalliferous pelagic clay	36.21	5695.6	eastern South Pacific	36.2311	7.54686	2.39299	6.61498	48.698	0.481387	12.495	10.7812	3.08913	3.223	2.97818	4.13993	2.94517	1.48726		34.4699	152.855	14.7815	125.951	319.604	564.046	214.616	42.0805	242.465	218.949	174.792	9.49347	1.74543	525.323	146.686	154.578	38.3627	162.936	33.6734	8.29583	36.6699	5.39279	33.2141	6.8075	20	2.7041	17.1983	2.54983
1	(Tanaka et al., 2023)	U1365-128	Metalliferous pelagic clay	36.46	5695.6	eastern South Pacific	36.5426	7.6571	2.44944	6.61304	48.5354	0.424351	12.4913	10.9387	3.16201	3.29674	3.0007	4.15552	2.77707	1.5306		35.4483	148.779	14.6862	126.393	333.644	573.898	214.158	39.9772	232.632	233.64	170.741	8.43442	1.67724	550.94	158.484	150.247	41.7343	179.074	36.7736	9.0188	39.517	5.8714	36.0949	7.38965	21.0123	2.80263	17.8626	2.65403
1	(Tanaka et al., 2023)	U1365-129	Metalliferous pelagic clay	36.71	5695.6	eastern South Pacific	35.2805	7.15587	2.43291	6.64791	48.8629	0.41632	12.5572	10.2227	3.14066	3.1927	3.16257	4.26546	2.89324	1.63515		36.2857	130.876	13.2518	128.975	275.659	567.315	212.099	40.337	232.233	244.216	161.457	8.0997	1.59922	515.704	160.932	157.183	42.0575	179.404	37.0897	9.31152	40.5024	6.03367	37.0616	7.69144	21.8284	2.94903	18.5981	2.78461
1	(Tanaka et al., 2023)	U1365-130	Metalliferous pelagic clay	36.96	5695.6	eastern South Pacific	34.9656	7.19718	2.30362	6.50726	49.4336	0.459907	12.2915	10.2817	2.97376	2.98848	3.0915	3.98832	3.48058	1.58484		32.6291	135.904	12.7202	115.667	245.068	501.744	199.174	43.586	224.978	210.656	149.044	7.791	1.67383	505.88	139.736	142.822	35.4845	152.35	32.0008	7.72725	34.3466	5.16047	31.7367	6.59373	19.3005	2.67089	17.1831	2.57081
1	(Tanaka et al., 2023)	U1365-131	Metalliferous pelagic clay	37.19	5695.6	eastern South Pacific	35.0954	7.2153	2.32418	6.32542	49.1547	0.386958	11.948	10.3076	3.0003	2.86184	3.31023	4.24095	3.35792	1.76057		34.72	139.843	13.5417	120.649	290.271	515.97	207.192	42.201	233.785	235.967	147.184	7.60166	1.46268	486.586	156.558	150.017	39.4614	171.233	35.5168	8.54123	38.1552	5.75394	35.5026	7.35321	21.5386	2.99645	19.1003	2.83054
1	(Tanaka et al., 2023)	U1365-132	Metalliferous pelagic clay	37.46	5695.6	eastern South Pacific	32.9045	6.89712	2.2471	6.50391	49.8373	0.413747	12.2852	9.85303	2.9008	3.18091	3.27244	4.08712	2.98136	1.72181		35.6683	120.443	15.821	109.537	270.566	531.776	202.032	39.8625	223.727	241.287	148.122	7.60911	1.61283	483.479	166.364	147.274	42.229	180.59	38.1514	9.37674	42.1304	6.08594	37.7119	7.76835	21.9518	2.99248	19.0779	2.7866
1	(Tanaka et al., 2023)	U1365-133	Metalliferous pelagic clay	37.71	5695.6	eastern South Pacific	24.1726	6.67056	1.98861	5.95616	50.3574	0.34624	11.2505	9.52937	2.56711	3.64055	3.68714	4.16219	2.61279	2.02628		33.4617	109.707	11.5365	107.21	257.002	476.156	225.207	30.4133	231.984	249.274	134.034	6.39556	1.1823	470.47	166.394	159.811	43.9152	189.16	40.2192	9.87717	44.3258	6.52304	40.0446	8.10933	23.2276	3.24402	20.3424	2.98687
1	(Tanaka et al., 2023)	U1365-134	Metalliferous pelagic clay	37.96	5695.6	eastern South Pacific	24.4061	7.54576	2.26918	5.77972	49.8802	0.351699	10.9172	10.7797	2.92931	4.1803	2.84275	4.21128	2.33798	1.43413		27.3594	118.341	9.73441	111.005	225.669	518.682	261.873	27.3418	191.908	160.581	132.54	6.598	1.03269	552.33	108.916	145.116	27.6388	119.453	25.4932	6.30356	27.5045	4.0441	25.1899	5.18787	14.7753	2.05284	13.2127	1.96147
1	(Tanaka et al., 2023)	U1365-135	Metalliferous pelagic clay	38.21	5695.6	eastern South Pacific	18.5404	7.19021	2.00974	5.94766	50.989	0.402437	11.2345	10.2717	2.59439	4.23334	2.61903	4.27532	2.30238	1.24016		22.0788	91.2294	8.43963	87.0445	159.174	439.074	211.654	20.4355	155.541	121.475	108.294	4.8995	0.810515	419.599	85.5655	118.376	21.9186	94.7136	20.1612	4.95832	21.7196	3.19458	19.8263	3.93378	11.6019	1.61089	10.1543	1.47846
1	(Tanaka et al., 2023)	U1365-136	Metalliferous pelagic clay	38.48	5695.6	eastern South Pacific	26.5675	7.33569	2.29862	5.72867	51.1733	0.414255	10.8208	10.4796	2.96731	3.82045	2.60232	4.27029	2.44264	1.23547		24.706	112.397	7.465	120.41	187.458	462.637	222.426	24.0889	196.409	138.698	127.046	5.66345	0.904432	555.125	99.3043	141.046	26.7947	115.255	24.6664	6.09587	26.353	3.88518	23.8459	4.69507	13.0361	1.76375	11.3779	1.65593
1	(Tanaka et al., 2023)	U1365-137	Metalliferous pelagic clay	38.69	5695.6	eastern South Pacific	6.24934	2.54158	0.6576	2.65031	78.7999	0.167883	5.00615	3.63083	0.848902	1.93493	1.14768	2.09427	0.838468	0.504599		11.1575	26.8059	3.43773	33.4684	56.4618	204.555	87.7053	9.37016	63.9271	54.5386	55.0732	1.91742	0.404945	185.053	38.4279	48.8733	9.90379	42.3763	8.97943	2.20317	9.88388	1.44067	9.01583	1.77726	5.1538	0.705951	4.53706	0.650606
1	(Tanaka et al., 2023)	U1365-138	Metalliferous pelagic clay	38.96	5695.6	eastern South Pacific	12.7388	4.38373	1.18315	4.06323	66.9967	0.280075	7.67498	6.26247	1.52734	2.50947	1.743	3.13404	1.73273	0.799147		19.5344	57.2376	5.79611	68.822	176.224	363.471	132.355	17.8395	120.578	94.5161	85.4371	3.89976	0.669738	258.785	66.0074	95.2011	17.2268	74.2848	16.0343	3.8614	17.2876	2.54222	15.4977	3.02816	8.86364	1.22995	7.67316	1.10917
1	(Tanaka et al., 2023)	U1365-139	Metalliferous pelagic clay	39.19	5695.6	eastern South Pacific	9.34758	3.12911	0.943939	3.35496	73.1488	0.205267	6.33715	4.47016	1.21854	1.67293	1.29038	2.72632	1.84087	0.584078		14.5433	42.8709	5.0191	52.776	205.824	271.82	83.4703	16.016	103.399	72.2267	69.2203	2.92906	0.498144	193.674	50.5514	72.4001	13.7909	58.5383	12.6571	3.09197	13.5372	1.99013	12.0142	2.33318	6.77364	0.936202	5.76994	0.843748
1	(Tanaka et al., 2023)	U1365-140	Metalliferous pelagic clay	39.48	5695.6	eastern South Pacific	6.34998	2.14692	0.65364	1.98461	81.6238	0.135575	3.7487	3.06703	0.84379	1.14054	0.96704	2.01372	1.1121	0.420947		10.1551	30.62	3.74275	35.7515	121.103	172.561	65.6185	10.2234	67.9549	54.1634	41.511	2.14489	0.390425	132.05	37.2248	52.5796	10.0025	42.7181	9.25799	2.25853	9.99523	1.44701	8.87043	1.72945	5.01082	0.687589	4.31333	0.626291
1	(Tanaka et al., 2023)	U1365-141	Metalliferous pelagic clay	39.71	5695.6	eastern South Pacific	4.55086	1.49172	0.418627	1.54038	85.7214	0.102343	2.9096	2.13103	0.54041	0.755617	0.786224	1.59062	0.978476	0.328072		7.21138	22.0188	2.57441	28.4582	88.4851	114.687	31.2148	8.49354	52.6901	42.0149	31.3823	1.64681	0.332615	93.2047	28.1636	37.5061	7.57725	32.1039	6.93659	1.67818	7.62782	1.11271	6.73449	1.34153	3.82322	0.517636	3.1954	0.484362
1	(Tanaka et al., 2023)	U1365-142	Metalliferous pelagic clay	39.94	5695.6	eastern South Pacific	3.3064	1.06239	0.338374	1.27163	89.5053	0.0871682	2.40197	1.5177	0.43681	0.789357	0.594681	1.10026	0.394194	0.218889		6.24017	13.2267	3.61518	20.603	59.6137	125.646	31.8585	6.03364	31.6468	30.0377	26.1465	1.22155	0.315761	82.9275	19.9532	28.1196	5.41564	23.0692	5.0593	1.22849	5.39529	0.7837	4.82814	0.929103	2.63967	0.364543	2.31059	0.338894
1	(Tanaka et al., 2023)	U1365-143	Metalliferous pelagic clay	40.19	5695.6	eastern South Pacific	9.11099	2.91928	0.862262	3.23961	73.7981	0.197034	6.11926	4.17039	1.1131	1.58094	1.3036	2.78275	1.73875	0.606976		13.712	41.4363	5.56917	51.1311	150.91	224.779	90.5584	16.7954	111.385	79.369	59.3806	3.05769	0.556468	188.021	53.0874	72.099	14.2474	59.0452	12.8795	3.12842	14.1723	2.04917	12.3681	2.50282	7.25618	0.9935	6.22573	0.92738
1	(Tanaka et al., 2023)	U1365-144	Metalliferous pelagic clay	40.49	5695.6	eastern South Pacific	9.82275	2.29591	0.899436	2.52558	77.6217	0.191161	4.77055	3.27987	1.16109	1.15262	1.39839	2.3655	1.54341	0.677068		10.11	38.6197	4.72898	60.8316	89.0138	156.423	56.2528	13.2559	93.4672	75.7434	55.9379	2.65861	0.466438	194.816	49.95	68.0508	12.1325	50.9411	11.0101	2.64167	12.2563	1.79934	11.3906	2.34154	6.7317	0.934996	6.05954	0.897513
1	(Tanaka et al., 2023)	U1365-145	Metalliferous pelagic clay	40.71	5695.6	eastern South Pacific	10.3795	3.00644	0.907177	2.02689	79.4351	0.157664	3.82858	4.29492	1.17108	1.36959	1.09035	2.00024	1.08275	0.468243		10.1993	44.8984	4.20463	48.1051	75.9824	178.396	71.9065	9.84024	79.0443	55.2075	42.3501	2.53347	0.374203	210.999	37.9661	56.0063	9.79979	41.0425	8.97527	2.14682	9.57817	1.40357	8.7256	1.72783	5.03684	0.690699	4.38597	0.647429
1	(Tanaka et al., 2023)	U1365-146	Metalliferous pelagic clay	40.96	5695.6	eastern South Pacific	17.7522	5.82828	1.45966	4.21562	61.6725	0.293561	7.96283	8.32611	1.88429	2.95946	1.69256	3.79886	1.94576	0.753166		18.2777	84.2803	7.73342	73.1521	122.462	357.595	148.059	18.039	147.385	91.8283	81.7715	4.52876	0.559479	385.632	64.0616	87.9908	16.2946	69.1656	14.7989	3.65289	15.9715	2.39463	14.6089	2.94525	8.36702	1.15922	7.43383	1.06393
1	(Tanaka et al., 2023)	U1365-147	Metalliferous pelagic clay	41.21	5695.6	eastern South Pacific	18.1783	6.26083	1.6906	4.8713	56.5711	0.354003	9.20134	8.94405	2.18241	3.7371	2.06106	4.38945	1.91782	0.928801		21.2157	78.3905	8.07093	86.2862	129.96	403.876	188.456	17.7836	157.726	110.326	78.1538	4.47851	0.596215	448.021	75.0111	98.0566	19.3026	82.2609	17.4629	4.44048	19.1369	2.83355	17.4731	3.55066	10.2426	1.42381	8.88817	1.27517
1	(Tanaka et al., 2023)	U1365-148	Metalliferous pelagic clay	41.47	5695.6	eastern South Pacific	19.6256	6.33368	1.75442	4.966	55.6476	0.361629	9.38023	9.04812	2.2648	3.81002	2.10981	4.05449	2.50373	0.95389		21.8775	80.594	7.29969	90.7278	133.204	415.153	178.254	17.9599	161.749	114.135	78.5547	4.54725	0.612736	453.313	77.2659	100.533	19.9328	85.1921	18.1233	4.49397	19.5801	2.92968	18.0114	3.63674	10.5488	1.47144	9.30754	1.32181
1	(Tanaka et al., 2023)	U1365-149	Metalliferous pelagic clay	41.63	5695.6	eastern South Pacific	19.203	6.47379	1.78804	5.10399	54.5295	0.370732	9.64086	9.24827	2.3082	3.91045	2.11782	4.66922	2.0322	0.956435		20.9644	78.9256	7.41985	88.755	136.122	412.448	171.669	17.7583	159.678	110.937	76.6826	4.51342	0.572054	447.602	73.9053	97.5538	19.2647	82.6447	17.5178	4.39171	19.3635	2.84923	17.4667	3.4822	10.153	1.42062	8.87581	1.29681
1	(Tanaka et al., 2023)	U1365-150	Metalliferous pelagic clay	41.96	5695.6	eastern South Pacific	19.6775	6.44912	1.76111	5.04211	54.1817	0.367907	9.52399	9.21303	2.27343	3.92494	2.14688	4.73668	2.24089	0.969032		21.185	82.4919	6.5278	91.9375	138.665	426.381	181.907	18.5149	164.265	113.89	79.7429	4.75848	0.593094	464.58	76.2244	101.723	19.8541	85.3155	18.1796	4.55279	19.7614	2.9417	17.9367	3.62201	10.5218	1.48216	9.24858	1.32582
1	(Tanaka et al., 2023)	U1365-151	Metalliferous pelagic clay	42.21	5695.6	eastern South Pacific	19.4911	6.39344	1.74024	4.98242	54.8538	0.365158	9.41123	9.13349	2.24649	3.84463	2.12811	4.73521	2.08805	0.960701		21.4417	83.6548	7.28725	90.6919	138.501	421.512	176.596	17.7965	162.418	113.84	78.4803	4.66996	0.605602	454.321	77.1484	100.128	19.8666	85.5239	18.3024	4.58628	19.7945	2.96521	17.9757	3.60479	10.5221	1.45594	9.19453	1.32528
1	(Tanaka et al., 2023)	U1365-152	Metalliferous pelagic clay	42.46	5695.6	eastern South Pacific	19.3536	6.36637	1.75975	4.98848	54.0996	0.364801	9.42268	9.09481	2.27168	3.91463	2.13656	4.97571	2.14827	0.954788		21.0013	81.4313	6.84941	91.8524	142.119	424.741	171.292	17.5818	163.07	113.074	77.8329	4.5914	0.604405	460.554	76.2735	99.71	19.6838	84.1908	18.0617	4.56772	19.964	2.90997	17.7793	3.6447	10.5437	1.44727	9.16212	1.32848
1	(Tanaka et al., 2023)	U1365-153	Metalliferous pelagic clay	42.71	5695.6	eastern South Pacific	18.2812	6.14692	1.72173	4.97245	54.6888	0.357814	9.3924	8.78132	2.22259	3.8981	2.12345	4.88772	2.11895	0.958077		20.7445	74.9706	6.96708	89.2029	139.441	415.61	163.392	17.331	156.338	112.865	76.5165	4.39291	0.603604	443.539	74.9522	98.1076	19.4003	82.9661	17.8241	4.45509	19.5538	2.88439	17.5926	3.5225	10.4445	1.46133	9.02317	1.29986
1	(Tanaka et al., 2023)	U1365-154	Metalliferous pelagic clay	42.96	5695.6	eastern South Pacific	18.1947	6.29188	1.7031	4.99325	53.6121	0.356982	9.4317	8.9884	2.19854	4.01223	2.10233	5.08407	2.29476	0.939663		21.1611	79.0648	8.05937	88.1702	132.524	416.204	165.47	17.4991	157.386	111.688	76.648	4.45477	0.567004	439.239	72.8399	97.9472	19.174	82.0823	17.7131	4.37749	19.3864	2.85576	17.4465	3.47096	10.2594	1.44642	8.99733	1.28626
1	(Tanaka et al., 2023)	U1365-155	Metalliferous pelagic clay	43.19	5695.6	eastern South Pacific	17.5785	6.00107	1.60636	4.85799	55.4055	0.334839	9.17621	8.57296	2.07367	3.45881	1.98031	4.78739	2.49469	0.888715		18.7814	81.0482	6.80802	80.9555	123.076	369.733	145.191	18.487	160.972	102.722	76.0481	4.37059	0.572133	426.197	68.9493	91.3054	17.783	76.1349	16.4061	3.95222	17.7774	2.70582	16.3568	3.25906	9.45457	1.34487	8.35187	1.16659
1	(Tanaka et al., 2023)	U1365-156	Metalliferous pelagic clay	43.46	5695.6	eastern South Pacific	17.6728	5.9184	1.57305	4.73234	54.202	0.319692	8.93886	8.45486	2.03067	3.39337	1.92083	5.36153	2.80221	0.845664		18.0614	85.3185	6.7009	78.0376	123.12	350.732	133.97	19.3133	166.679	100.536	74.5568	4.45172	0.570778	427.23	68.084	90.5756	17.5194	74.7981	16.2865	3.86923	17.454	2.64068	15.8345	3.17355	9.35502	1.30288	8.16582	1.1475
1	(Tanaka et al., 2023)	U1365-157	Metalliferous pelagic clay	43.71	5695.6	eastern South Pacific	17.9333	6.03864	1.59925	4.71249	54.5841	0.331105	8.90136	8.62664	2.06449	3.58399	2.00184	4.87172	2.639	0.88772		19.2078	82.1443	7.37473	80.861	124.089	379.246	152.751	18.4019	163.516	106.978	76.7197	4.49891	0.578209	432.435	71.7513	95.6693	18.6234	79.9789	17.1558	4.13019	18.9675	2.80878	16.7633	3.3747	10.0177	1.38706	8.52041	1.23731
1	(Tanaka et al., 2023)	U1366-1	Metalliferous pelagic clay	0.26	5129.5	eastern South Pacific	30.2583	6.62823	1.37448	8.64018	48.461	0.854137	16.3203	9.4689	1.77433	3.12022	1.9725	5.0028	3.19728	0.358719		21.4718	155.861	53.8517	202.888	217.147	263.949	156.496	97.9898	239.551	74.6793	124.873	13.2614	6.49127	993.564	51.8325	147.92	14.1954	58.5695	13.6179	3.33049	14.2742	2.20939	13.2424	2.67459	7.5916	1.07907	6.90436	1.05425
1	(Tanaka et al., 2023)	U1366-2	Metalliferous pelagic clay	0.51	5129.5	eastern South Pacific	30.5498	6.24082	1.27057	8.83896	49.0617	0.828363	16.6958	8.91546	1.64019	3.06917	1.86979	4.93711	3.32447	0.360916		20.2062	146.053	50.9378	187.464	202.301	245.411	143.201	97.4023	224.996	73.8314	124.338	12.7586	6.35422	964.798	49.3518	142.269	13.5689	55.0844	13.0587	3.19432	13.6706	2.13119	12.815	2.594	7.27568	1.06531	6.80259	1.01501
1	(Tanaka et al., 2023)	U1366-3	Metalliferous pelagic clay	0.76	5129.5	eastern South Pacific	26.7921	6.30865	1.24221	8.72025	48.913	0.835735	16.4716	9.01236	1.60358	3.0769	1.88063	5.09972	3.34202	0.383466		20.3727	142.035	48.8874	191.57	207.549	256.908	190.373	98.0625	226.613	81.1917	130.606	13.2498	6.315	883.225	52.5892	138.628	14.3362	58.5181	13.6481	3.32265	14.4121	2.23611	13.4081	2.76948	7.87707	1.12616	7.34211	1.12104
1	(Tanaka et al., 2023)	U1366-4	Metalliferous pelagic clay	0.99	5129.5	eastern South Pacific	35.8213	6.73976	1.3371	8.67143	48.419	0.899723	16.3794	9.62823	1.72607	3.16325	1.95169	4.94985	3.17517	0.42464		22.0015	158.753	51.5088	209.15	232.45	288.046	151.709	101.047	249.623	88.8396	135.452	14.728	6.76858	875.579	56.8218	142.07	15.7546	65.7149	15.4693	3.73121	15.9903	2.46205	14.9306	3.069	8.59941	1.26507	7.99634	1.22739
1	(Tanaka et al., 2023)	U1366-5	Metalliferous pelagic clay	1.26	5129.5	eastern South Pacific	41.2621	6.85812	1.39997	8.57785	48.3753	0.887071	16.2026	9.79731	1.80724	3.16312	1.95983	4.89957	3.18334	0.455945		22.7632	162.41	50.686	211.957	250.152	302.538	153.477	99.7421	240.224	93.7144	131.443	14.2385	6.66516	666.408	58.2869	139.921	16.4963	67.9053	16.0284	3.93405	16.8233	2.62175	15.7808	3.19394	8.90087	1.29828	8.38292	1.28227
1	(Tanaka et al., 2023)	U1366-6	Metalliferous pelagic clay	1.49	5129.5	eastern South Pacific	35.7384	6.55855	1.27138	8.65353	48.9432	0.899385	16.3455	9.36936	1.64124	3.08465	1.99019	4.91182	3.18265	0.486327		23.8974	159.878	54.0592	212.586	276.203	317.255	163.991	101.22	232.327	103.433	137.341	15.2676	6.83832	528.821	63.2555	141.765	17.9527	74.28	17.6102	4.24147	18.3623	2.86415	17.2707	3.54423	9.89514	1.4586	9.21212	1.41093
1	(Tanaka et al., 2023)	U1366-7	Metalliferous pelagic clay	1.76	5129.5	eastern South Pacific	49.4769	6.87917	1.53237	8.59781	48.2618	0.918362	16.2403	9.82739	1.97815	3.08202	1.96621	4.78558	3.11508	0.524385		23.5986	169.859	54.7388	241.966	290.463	321.008	160.904	101.159	237.151	108.071	140.404	16.1416	6.73943	408.872	67.1346	152.607	19.087	78.5628	18.3851	4.34759	19.1851	2.98305	18.0139	3.72297	10.3654	1.50329	9.48429	1.45975
1	(Tanaka et al., 2023)	U1366-8	Metalliferous pelagic clay	2.01	5129.5	eastern South Pacific	53.0985	6.89987	1.5087	8.60719	48.0153	0.90241	16.258	9.85695	1.94759	3.06142	2.00617	4.56605	3.44398	0.565608		23.6784	179.548	52.2455	247.992	298.735	340.76	160.413	98.8909	231.206	111.681	142.777	16.6134	6.60861	400.145	68.2088	156.626	19.8117	80.5622	18.6123	4.49677	19.85	3.10488	18.7752	3.84209	10.7899	1.5621	9.83955	1.57207
1	(Tanaka et al., 2023)	U1366-9	Metalliferous pelagic clay	2.26	5129.5	eastern South Pacific	54.8697	6.94511	1.4703	8.6386	47.7777	0.90138	16.3174	9.92159	1.89803	3.02384	2.01528	4.80186	3.26017	0.615576		23.5836	189.489	54.7396	253.096	316.589	348.206	169.312	99.0765	229.546	118.95	147.112	18.5302	6.64246	395.293	71.036	163.065	20.1716	83.5101	19.2936	4.59461	20.9038	3.28267	19.7015	4.08341	11.5897	1.68203	10.5355	1.63918
1	(Tanaka et al., 2023)	U1366-10	Metalliferous pelagic clay	2.51	5129.5	eastern South Pacific	46.6808	6.72598	1.32277	8.77559	48.1992	0.864769	16.5761	9.60855	1.70758	3.00976	2.02603	4.85369	3.28338	0.602136		23.8009	177.09	51.6234	225.254	267.311	300.397	152.345	99.899	230.821	117.948	138.053	16.5094	6.66404	398.084	71.2668	156.043	20.4107	83.1145	19.4939	4.65387	20.5597	3.2606	19.7488	4.1271	11.4232	1.66353	10.6082	1.64241
1	(Tanaka et al., 2023)	U1366-11	Metalliferous pelagic clay	2.74	5129.5	eastern South Pacific	49.2407	6.72537	1.24421	8.84936	48.3049	0.861687	16.7155	9.60768	1.60616	2.98523	1.91842	4.86336	3.27734	0.524704		22.7912	169.656	48.8493	178.853	194.727	246.837	149.229	99.5098	219.276	101.443	133.159	14.9399	6.65481	394.979	64.1604	141.005	18.3199	73.5246	17.2986	4.16288	18.095	2.86753	17.2146	3.56364	10.1129	1.4587	9.05176	1.42658
1	(Tanaka et al., 2023)	U1366-12	Metalliferous pelagic clay	2.99	5129.5	eastern South Pacific	49.011	6.63393	1.19339	8.94916	48.4373	0.876129	16.904	9.47704	1.54056	2.99497	1.92547	4.84345	3.29556	0.526044		22.7479	173.248	49.6322	178.179	191.539	248.374	151.329	104.083	223.489	101.668	132.644	15.5689	6.78224	413.053	63.0925	138.046	18.2007	72.1215	17.2413	4.27326	18.2011	2.8633	17.2878	3.58828	10.0341	1.47527	9.32887	1.44249
1	(Tanaka et al., 2023)	U1366-13	Metalliferous pelagic clay	3.26	5129.5	eastern South Pacific	50.3171	6.66217	1.26114	8.96985	48.4	0.884073	16.943	9.51739	1.62802	2.93155	1.99954	4.89329	3.26895	0.548513		23.2125	176.759	51.3142	191.215	196.167	243.468	155.136	103.985	226.273	107.997	134.076	15.268	6.88407	434.814	68.1039	139.802	20.1254	78.4596	18.6556	4.50358	19.5265	3.13583	18.5789	3.84575	10.7475	1.57042	9.9442	1.54029
1	(Tanaka et al., 2023)	U1366-14	Metalliferous pelagic clay	3.51	5129.5	eastern South Pacific	52.9935	6.66643	1.26948	8.95231	48.2679	0.886374	16.9099	9.52347	1.63878	2.94632	2.04985	4.86955	3.28399	0.594586		24.0348	180.644	49.9509	203.259	197.944	240.055	154.211	107.092	227.08	118.629	131.83	15.7366	7.09411	447.909	74.0924	145.129	21.2396	84.2862	19.4535	4.69672	20.5273	3.30582	19.9664	4.18661	11.7122	1.69043	10.8476	1.66545
1	(Tanaka et al., 2023)	U1366-15	Metalliferous pelagic clay	3.78	5129.5	eastern South Pacific	55.0626	6.56803	1.2215	8.86542	48.3112	0.879906	16.7458	9.3829	1.57684	2.97531	1.99151	5.03211	3.3578	0.553504		23.6837	167.187	46.1575	176.723	182.973	231.672	150.063	103.774	209.206	102.586	124.417	15.0209	6.81515	421.166	65.3576	131.395	18.0694	72.4094	16.4929	4.06512	17.7051	2.7981	16.762	3.52626	10.0409	1.45932	9.28818	1.42104
1	(Tanaka et al., 2023)	U1366-16	Metalliferous pelagic clay	4.01	5129.5	eastern South Pacific	54.4903	6.51435	1.22862	8.80756	48.1902	0.867436	16.6365	9.30622	1.58604	2.95111	2.02889	4.95169	3.3693	0.598987		23.2983	170.871	44.4995	205.574	197.944	236.45	152.35	104.762	215.929	104.872	129.521	15.1278	6.7787	423.889	64.7072	137.881	18.4673	74.1262	16.6567	4.10548	17.6698	2.77422	16.7193	3.50035	9.99559	1.45579	9.29022	1.41473
1	(Tanaka et al., 2023)	U1366-17	Metalliferous pelagic clay	4.24	5129.5	eastern South Pacific	51.6495	6.4257	1.19616	8.9205	48.5921	0.859582	16.8498	9.17957	1.54413	2.93431	1.94918	4.51785	3.68301	0.549839		23.0311	170.766	47.2741	193.565	186.54	226.573	153.665	106.047	211.66	97.2833	126.653	14.8096	6.96172	422.95	60.6973	133.395	17.3197	69.3281	15.996	3.89216	16.8977	2.63502	15.7803	3.28117	9.35412	1.36384	8.66025	1.3233
1	(Tanaka et al., 2023)	U1366-18	Metalliferous pelagic clay	4.49	5129.5	eastern South Pacific	50.4599	6.4224	1.14955	8.97125	48.799	0.868326	16.9457	9.17486	1.48397	2.90453	1.91032	4.71102	3.58173	0.535698		22.5475	167.752	49.0119	178.289	173.062	219.694	150.422	105.785	206.321	94.2604	122.458	14.4739	6.925	412.65	59.615	129.441	16.792	67.6727	15.6356	3.7657	16.2575	2.58398	15.3489	3.14172	8.89584	1.28577	8.23533	1.26312
1	(Tanaka et al., 2023)	U1366-19	Metalliferous pelagic clay	4.76	5129.5	eastern South Pacific	49.3499	6.44612	1.14059	9.0788	49.2052	0.857443	17.1489	9.20875	1.4724	2.83325	1.84488	4.69104	3.54963	0.510778		22.8565	164.498	49.9125	181.675	164.728	217.363	144.352	109.984	203.907	90.0576	123.556	14.2158	7.04154	420.827	56.8008	128.161	15.9124	63.7069	14.7503	3.65773	15.6456	2.45039	14.5374	3.0236	8.44814	1.21822	7.81605	1.20876
1	(Tanaka et al., 2023)	U1366-20	Metalliferous pelagic clay	5.01	5129.5	eastern South Pacific	51.6333	6.35204	1.17264	9.00549	48.7434	0.842006	17.0104	9.07434	1.51377	2.77908	1.87358	4.9186	3.63673	0.533731		23.1551	166.885	47.3635	194.589	172.996	221.832	147.769	108.219	207.896	97.7842	128.583	14.4437	6.98723	417.047	60.8973	129.86	16.8515	68.7029	15.8366	3.90242	16.9613	2.6655	15.844	3.28698	9.29797	1.34979	8.53939	1.30585
1	(Tanaka et al., 2023)	U1366-21	Metalliferous pelagic clay	5.26	5129.5	eastern South Pacific	47.5806	6.3961	1.1172	9.46426	47.973	0.839844	17.8769	9.13729	1.4422	2.6906	1.92081	4.98902	3.45583	0.562323		23.6404	164.617	41.5279	187.359	158.602	219.242	141.552	102.216	210.773	103.164	130.726	13.7028	6.43996	391.112	61.6394	126.478	16.6574	68.2549	15.4151	3.8056	16.8898	2.67702	16.2468	3.36443	9.69135	1.42278	8.80053	1.34985
1	(Tanaka et al., 2023)	U1366-22	Metalliferous pelagic clay	5.51	5129.5	eastern South Pacific	47.6045	6.50778	1.11142	8.94284	48.887	0.843911	16.892	9.29683	1.43474	2.69555	1.98416	4.92818	3.65265	0.564141		24.9014	167.99	40.7656	193.518	150.994	222.951	146.479	101.516	209.792	104.164	128.534	13.2344	6.30142	392.293	60.7245	127.427	16.7513	70.0674	16.0735	3.9422	17.3135	2.72218	16.498	3.4442	9.92211	1.42178	9.01253	1.38363
1	(Tanaka et al., 2023)	U1366-23	Metalliferous pelagic clay	5.76	5129.5	eastern South Pacific	46.2783	6.41818	1.09539	8.9401	48.844	0.823256	16.8868	9.16883	1.41405	2.64067	2.02874	4.99191	3.75702	0.577933		24.89	164.395	37.1454	184.32	148.529	213.464	138.457	100.144	205.749	105.523	124.256	12.6209	5.98939	385.354	61.8163	123.23	17.2488	71.7121	16.7276	4.18929	18.0209	2.84023	16.9863	3.54501	10.1331	1.44473	9.28478	1.40566
1	(Tanaka et al., 2023)	U1366-24	Metalliferous pelagic clay	5.93	5129.5	eastern South Pacific	49.4647	6.51674	1.16739	8.85852	48.3741	0.84058	16.7328	9.30963	1.50699	2.63999	2.05516	5.24056	3.51174	0.586664		24.9474	167.603	36.3293	205.634	157.289	218.219	158.199	97.9137	209.669	106.882	125.003	12.303	5.87471	375.164	62.072	123.755	16.7701	68.7738	16.0973	4.02	17.3978	2.79328	17.0036	3.51141	10.1405	1.47377	9.45165	1.43925
1	(Tanaka et al., 2023)	U1366-25	Metalliferous pelagic clay	6.26	5129.5	eastern South Pacific	66.8436	6.62928	1.45552	8.47019	47.1997	0.776202	15.9993	9.4704	1.87894	2.95066	2.3961	4.70464	3.66484	1.09179		23.8444	184.769	54.8526	250.694	315.145	230.04	226.317	110.354	210.573	132.73	145.965	16.9359	7.4399	381.691	81.3189	158.063	20.6985	86.0144	18.7571	4.51458	20.9772	3.27817	19.7249	4.26019	12.3758	1.75926	11.0602	1.71535
1	(Tanaka et al., 2023)	U1366-26	Metalliferous pelagic clay	6.51	5129.5	eastern South Pacific	68.8677	6.5473	1.63453	8.69078	46.4964	0.761728	16.4159	9.35329	2.11003	2.91737	2.60812	4.48097	3.52037	1.30816		24.7563	185.384	47.3444	293.351	344.485	203.745	197.164	104.19	206.743	150.798	143.31	16.0538	7.38494	368.173	88.8404	172.26	22.5254	94.5168	20.6946	4.94615	22.7573	3.53427	21.5772	4.51885	13.1941	1.88892	11.7832	1.78472
1	(Tanaka et al., 2023)	U1366-27	Metalliferous pelagic clay	6.76	5129.5	eastern South Pacific	80.1568	6.687	1.90708	8.63486	45.5435	0.752336	16.3103	9.55286	2.46186	2.88788	2.82534	4.45601	3.40546	1.4666		27.6351	206.709	45.8425	368.479	408.961	227.361	210.791	105.484	234.746	189.511	160.661	17.1267	7.33423	388.008	108.191	204.767	27.823	115.834	26.0021	6.24707	29.0009	4.41497	27.1459	5.61596	16.8619	2.36719	14.5004	2.23613
1	(Tanaka et al., 2023)	U1366-28	Metalliferous pelagic clay	7.05	5129.5	eastern South Pacific	78.7071	6.56714	1.89238	8.73205	45.8397	0.74611	16.4939	9.38163	2.44289	2.82097	2.86115	4.40817	3.4785	1.4977		25.369	192.294	42.2558	343.708	369.05	199.81	194.436	100.719	228.103	179.095	150.619	16.0192	6.8877	382.51	101.705	196.783	25.8278	107.562	23.8213	5.78224	27.1591	4.18981	25.2145	5.32005	15.5206	2.20648	13.7056	2.07517
1	(Tanaka et al., 2023)	U1366-29	Metalliferous pelagic clay	7.26	5129.5	eastern South Pacific	87.6545	6.71366	2.14523	8.35436	44.393	0.796857	15.7805	9.59094	2.7693	2.73886	2.99493	4.1929	3.45156	1.59461		26.2078	205.1	44.4716	415.833	397.763	205.836	193.377	100.896	245.086	189.418	159.132	17.6231	6.78871	405.097	111.698	226.598	28.0585	116.149	25.7059	6.29791	28.6548	4.28204	26.5297	5.6324	16.4765	2.31561	14.2636	2.18753
1	(Tanaka et al., 2023)	U1366-30	Metalliferous pelagic clay	7.49	5129.5	eastern South Pacific	84.8601	6.66384	2.24223	8.55507	45.0501	0.73614	16.1596	9.51977	2.89451	2.78077	3.12746	4.39045	3.46049	1.68157		26.3438	196.995	39.5199	408.337	444.17	211.856	195.277	96.0592	237.531	183.465	147.778	16.3765	6.63629	397.753	107.588	231.701	27.2791	113.434	25.1481	6.11531	28.0974	4.28472	26.5481	5.45335	16.0581	2.26656	13.97	2.12462
1	(Tanaka et al., 2023)	U1366-31	Metalliferous pelagic clay	7.76	5129.5	eastern South Pacific	99.561	6.86328	2.68771	8.21955	42.2904	0.683294	15.5258	9.80469	3.46959	2.84301	4.00704	4.67683	3.19501	2.26324		29.0399	199.598	33.7096	475.828	541.979	218.787	201.828	82.5021	281.477	254.023	154.493	16.5908	5.60161	361.344	138.071	286.699	34.0242	144.835	32.5324	7.90539	37.0195	5.64957	35.1188	7.35796	21.4237	2.99011	18.0525	2.73147
1	(Tanaka et al., 2023)	U1366-32	Metalliferous pelagic clay	8.01	5129.5	eastern South Pacific	109.233	8.18714	2.88844	7.70354	40.1074	0.636982	14.5511	11.6959	3.72872	2.94122	4.39437	4.68016	2.84178	2.55868		30.0792	229.448	28.5663	441.925	572.15	271.285	228.15	71.3626	296.105	284.226	164.97	17.8606	5.06491	346.311	158.494	313.778	40.8885	175.061	38.9699	9.43489	43.5045	6.59393	40.6208	8.3295	24.3693	3.3954	20.8385	3.12976
1	(Tanaka et al., 2023)	U1366-33	Metalliferous pelagic clay	8.25	5129.5	eastern South Pacific	117.707	9.0128	3.18502	7.69567	39.329	0.711653	14.5363	12.8754	4.11157	2.95098	4.11337	4.56862	2.67207	2.36078		33.8586	262.504	34.1566	504.068	535.864	260.882	240.115	67.703	306.948	285.788	196.024	21.8844	5.11072	358.396	162.232	376.539	42.593	178.288	40.0612	9.77084	44.5564	6.58867	40.6662	8.37304	24.0369	3.37658	20.4296	3.07407
1	(Tanaka et al., 2023)	U1366-34	Metalliferous pelagic clay	8.51	5129.5	eastern South Pacific	122.116	9.82811	3.14439	7.469	38.0712	0.692171	14.1081	14.0402	4.05912	3.03607	3.99831	4.81211	2.49146	2.2965		34.3891	277.245	32.9151	419.825	483.113	260.494	442.399	58.4119	297.719	268.532	193.078	20.5685	4.50876	335.492	159.62	381.606	41.3243	170.234	37.7132	9.27606	41.4563	6.18998	38.689	7.93357	23.0309	3.23282	19.79	2.95017
1	(Tanaka et al., 2023)	U1366-35	Metalliferous pelagic clay	8.76	5129.5	eastern South Pacific	119.529	11.7669	2.97707	6.98745	36.3121	0.653997	13.1985	16.8099	3.84313	3.06336	4.12701	4.65254	2.3366	2.46686		34.8528	326.087	30.9889	341.2	436.501	310.6	269.313	49.7341	291.068	296.165	204	21.8325	3.92899	329.606	177.563	376.83	47.7688	199.384	44.4456	10.8588	48.1653	7.01733	43.5073	8.85167	25.4183	3.51145	21.4057	3.21073
1	(Tanaka et al., 2023)	U1366-36	Metalliferous pelagic clay	8.99	5129.5	eastern South Pacific	115.739	11.8716	2.93358	6.91554	36.5266	0.606488	13.0627	16.9594	3.78698	3.11806	4.01085	4.67263	2.25649	2.40544		36.6179	331.163	30.5313	316.114	472.537	330.05	281.452	49.5497	282.704	319.511	204.602	20.6735	3.7739	324.38	189.302	363.123	53.2142	221.801	50.0697	12.0662	53.3626	7.67163	46.6269	9.60292	27.1733	3.7339	22.4258	3.36488
1	(Tanaka et al., 2023)	U1366-37	Metalliferous pelagic clay	9.26	5129.5	eastern South Pacific	127.348	13.9289	3.19013	6.55105	33.9966	0.560064	12.3742	19.8984	4.11817	3.04188	4.27385	4.32126	2.14542	2.66523		37.0501	398.488	28.019	321.245	483.414	392.913	325.371	45.8731	299.659	358.956	227.068	21.9714	3.39957	345.102	215.546	376.721	59.4171	246.551	55.4069	13.358	60.1706	8.62212	52.8704	10.6594	30.7598	4.1656	24.7797	3.626
1	(Tanaka et al., 2023)	U1366-38	Metalliferous pelagic clay	9.51	5129.5	eastern South Pacific	124.637	14.6357	3.1722	6.60265	33.6665	0.567909	12.4717	20.9082	4.09502	3.04849	3.72713	3.80481	2.53059	2.32253		34.5441	425.466	29.7026	316.698	476.36	406.986	340.862	46.0817	283.147	317.804	248.06	25.7642	3.4109	336.637	191.229	362.766	53.8765	220.001	49.8758	11.9088	53.5898	7.68699	46.999	9.44604	26.8163	3.74031	22.2751	3.34046
1	(Tanaka et al., 2023)	U1366-39	Metalliferous pelagic clay	9.76	5129.5	eastern South Pacific	138.831	16.4307	3.32069	6.29897	31.9849	0.593558	11.8981	23.4724	4.28671	3.01172	3.72184	3.6017	2.3832	2.3572		34.847	495.972	26.901	327.127	479.804	456.253	380.73	42.5958	289.424	319.306	267.945	24.7218	3.09069	364.779	190.58	383.908	52.7523	216.691	48.1796	11.7229	52.7842	7.57418	46.8968	9.57508	27.0505	3.74228	22.7382	3.3496
1	(Tanaka et al., 2023)	U1366-40	Metalliferous pelagic clay	9.99	5129.5	eastern South Pacific	135.78	16.1228	3.38395	6.10736	32.0891	0.616076	11.5361	23.0326	4.36838	3.00743	4.19815	3.65503	2.33551	2.63994		37.7993	484.642	27.2288	334.908	486.474	450.482	368.582	39.1066	310.223	372.445	248.338	21.1207	2.92557	381.275	219.693	406.142	61.3861	254.487	57.5401	13.8588	61.6968	8.92545	54.7183	11.0381	31.9306	4.34353	25.6382	3.81681
1	(Tanaka et al., 2023)	U1366-41	Metalliferous pelagic clay	10.26	5129.5	eastern South Pacific	144.93	18.3472	3.60627	5.57059	29.0353	0.587228	10.5222	26.2102	4.65536	2.94517	4.83966	3.30203	2.20436	3.15477		42.4917	576.09	23.4576	324.763	552.962	541.728	433.974	34.4137	338.377	460.864	273.337	23.0672	2.5748	411.833	269.976	430.567	77.4167	316.948	71.8727	17.1708	76.7023	11.1562	67.7625	13.6958	38.9418	5.2183	30.9191	4.53201
1	(Tanaka et al., 2023)	U1366-42	Metalliferous pelagic clay	10.49	5129.5	eastern South Pacific	151.339	20.2876	3.81628	5.15579	26.2141	0.546579	9.73872	28.9823	4.92647	2.90421	5.26457	2.92687	2.13828	3.49974		43.6274	642.429	21.4272	316.579	585.57	595.815	473.509	29.4949	355.81	516.692	285.042	23.0208	2.19821	414.667	305.105	431.634	86.774	353.58	79.6771	19.1598	85.3314	12.3194	75.445	15.1312	43.5401	5.72979	34.2685	4.9194
1	(Tanaka et al., 2023)	U1366-43	Metalliferous pelagic clay	10.76	5129.5	eastern South Pacific	157.161	20.3991	4.1129	4.88216	25.4692	0.549309	9.22185	29.1416	5.30938	2.8866	5.83505	2.89843	2.08901	3.85881		47.6025	661.385	17.1487	342.855	625.201	624.931	473.329	26.302	377.684	570.635	286.804	22.8872	1.96704	416.185	341.358	459.544	98.3828	408.508	91.4838	22.0413	97.6079	14.1353	85.6918	17.0869	49.1077	6.53383	38.7949	5.53416
1	(Tanaka et al., 2023)	U1366-44	Metalliferous pelagic clay	11.01	5129.5	eastern South Pacific	156.276	20.8189	4.15528	4.56619	24.2341	0.539691	8.62502	29.7413	5.36409	2.82152	6.73428	2.69845	2.05484	4.48527		55.0193	666.955	15.5149	343.582	652.941	678.538	493.247	23.5942	402.253	679.412	292.53	22.2743	1.67694	425.763	401.446	490.768	115.885	486.874	109.89	26.5181	117.87	16.9161	102.224	20.3745	57.8622	7.74858	45.8872	6.59543
1	(Tanaka et al., 2023)	U1366-45	Metalliferous pelagic clay	11.26	5129.5	eastern South Pacific	131.421	13.5327	3.88537	5.25444	31.6923	0.623892	9.92506	19.3325	5.01565	2.98596	7.88265	3.35648	2.34936	5.032		67.2415	423.863	18.1181	426.331	668.267	575.295	352.406	28.2287	426.474	798.617	235.439	16.3232	1.82288	476.679	464.661	598.335	136.375	573.98	130.446	31.9048	139.667	19.9971	122.133	24.1946	69.1351	9.16209	54.6441	7.88997
1	(Tanaka et al., 2023)	U1366-46	Metalliferous pelagic clay	11.51	5129.5	eastern South Pacific	100.459	7.81241	3.4835	5.93379	35.8503	0.597872	11.2083	11.1606	4.49688	2.84081	10.0712	3.645	2.80596	6.52066		83.6711	216.133	17.4975	454.446	691.031	452.611	262.275	36.6039	451.182	1037.74	200.576	13.9975	2.00653	446.721	595.318	736.579	174.201	728.114	168.849	40.8063	181.614	25.978	157.455	31.0961	87.7157	11.736	70.6253	10.1607
1	(Tanaka et al., 2023)	U1366-47	Metalliferous pelagic clay	11.76	5129.5	eastern South Pacific	91.9798	4.85382	2.92688	6.79367	40.4476	0.497927	12.8325	6.93403	3.77833	2.82497	9.58256	3.90674	3.19911	6.29476		84.5203	131.597	12.4164	386.251	1071.97	528.051	262.616	39.1584	383.858	981.987	173.705	13.0553	1.59713	461.509	572.944	622.633	166.442	688.355	158.222	37.7865	168.86	24.0846	147.348	29.1164	81.5251	10.9557	65.9958	9.50823
1	(Tanaka et al., 2023)	U1366-48	Metalliferous pelagic clay	11.99	5129.5	eastern South Pacific	85.8439	4.49604	2.60686	7.06621	41.7291	0.496841	13.3473	6.42291	3.36522	2.81482	8.90158	4.27856	3.29503	5.80971		77.3859	122.07	10.2416	382.225	1154.72	526.633	251.559	40.7799	353.651	831.637	173.328	15.5185	1.55492	407.853	511.752	508.359	147.502	608.124	138.818	33.1207	146.848	21.0641	127.193	24.9492	69.8538	9.49309	57.721	8.29103
1	(Tanaka et al., 2023)	U1366-49	Metalliferous pelagic clay	12.26	5129.5	eastern South Pacific	75.8626	4.50423	2.36635	7.61493	44.4343	0.463814	14.3837	6.43462	3.05474	2.73604	6.44013	4.55456	3.67837	4.14218		65.4434	119.208	11.0989	334.601	943.507	486.996	246.912	47.8421	289.738	651.733	173.271	13.7277	1.60323	404.83	405.196	430.067	122.802	507.684	115.815	27.7797	123.142	17.6363	104.076	20.3136	56.1958	7.64098	46.3059	6.68984
1	(Tanaka et al., 2023)	U1366-50	Metalliferous pelagic clay	12.51	5129.5	eastern South Pacific	79.1454	5.13768	2.43101	7.16265	45.1906	0.551558	13.5295	7.33954	3.13821	2.81639	6.62335	3.93811	3.86184	4.28411		81.8824	136.857	13.992	280.89	973.042	654.469	272.341	45.4783	330.436	887.643	201.24	12.466	1.60418	519.458	559.788	444.038	167.994	708.39	165.112	39.6096	174.67	24.7016	148.058	28.3665	78.5108	10.5297	62.7266	8.92697
1	(Tanaka et al., 2023)	U1366-51	Metalliferous pelagic clay	12.76	5129.5	eastern South Pacific	83.6384	5.86514	2.61953	6.81293	44.3966	0.593014	12.8689	8.37877	3.38158	2.83433	7.10496	3.50392	3.89988	4.63951		93.4292	163.781	16.0426	268.32	1060.47	808.092	297.864	44.5575	364.871	1050.89	220.577	11.9773	1.74631	653.209	672.316	479.799	199.994	853.343	197.674	47.4183	212.034	30.1061	177.796	34.3077	94.0979	12.7971	76.5846	10.8162
1	(Tanaka et al., 2023)	U1366-52	Metalliferous pelagic clay	13.01	5129.5	eastern South Pacific	85.529	5.92724	2.65962	6.65443	44.1587	0.584256	12.5695	8.46749	3.43332	2.82937	7.44434	3.54023	3.79813	4.85411		99.5249	164.807	13.754	249.484	967.435	845.053	289.279	42.1773	378.825	1103.39	225.069	10.8053	1.58935	676.441	714.353	486.545	206.652	879.137	203.119	48.6775	217.198	30.9215	185.029	36.0528	98.4712	13.4104	81.0657	11.6398
1	(Tanaka et al., 2023)	U1366-53	Metalliferous pelagic clay	13.26	5129.5	eastern South Pacific	83.6187	5.90989	2.66406	6.59074	44.0075	0.594556	12.4492	8.4427	3.43906	2.83327	7.62249	3.54393	3.77988	4.9718		103.156	153.921	11.7153	237.071	876.924	840.748	285.949	39.4018	378.699	1111.76	225.275	10.5358	1.4732	660.58	709.124	483.164	206.33	869.846	200.127	48.3852	214.638	30.7765	186.045	36.5701	100.504	13.5626	82.6154	11.8617
1	(Tanaka et al., 2023)	U1366-54	Metalliferous pelagic clay	13.49	5129.5	eastern South Pacific	82.9525	5.87932	2.73526	6.52111	43.8932	0.58709	12.3176	8.39904	3.53097	2.88395	7.72206	3.56561	3.67516	5.01695		105.639	151.002	12.6192	237.318	876.31	879.944	290.334	38.4696	392.474	1132.92	229.542	10.3711	1.47183	664.487	719.685	487.227	210.175	904.003	205.991	50.4895	224.718	31.9488	190.129	36.9981	102.554	13.9702	84.7086	11.9675
1	(Tanaka et al., 2023)	U1366-55	Metalliferous pelagic clay	13.76	5129.5	eastern South Pacific	84.0947	6.04444	2.81017	6.55191	44.2715	0.573727	12.3758	8.63491	3.62767	2.92666	7.30308	3.5893	3.63048	4.71803		92.6163	157.606	16.4735	230.258	890.446	942.492	277.623	35.5585	382.767	1080.14	226.014	10.244	1.56947	751.054	728.474	508.555	215.496	912.834	204.725	50.0795	223.914	31.9173	193.922	37.3322	106.828	13.655	84.2167	11.8281
1	(Tanaka et al., 2023)	U1366-56	Metalliferous pelagic clay	14.01	5129.5	eastern South Pacific	73.3796	5.7981	2.75994	6.46416	43.7915	0.54215	12.2101	8.283	3.56283	2.87087	7.93187	3.63306	3.53849	5.14621		98.9776	141.867	15.7498	215.647	838.717	897.748	278.863	34.3683	394.894	1159.39	217.813	9.2069	1.39129	708.838	778.003	493.328	227.141	972.309	219.761	53.992	240.452	33.8592	208.063	41.2258	115.619	14.6558	91.4051	12.8264
1	(Tanaka et al., 2023)	U1366-57	Metalliferous pelagic clay	14.26	5129.5	eastern South Pacific	74.8191	5.93776	2.74032	6.4808	43.8584	0.523381	12.2415	8.48252	3.5375	2.90196	7.77876	3.71601	3.41506	5.031		92.807	149.153	15.1933	195.414	843.949	894.059	272.761	34.8123	392.237	1103.34	216.352	8.86765	1.31794	740.426	739.223	461.012	212.731	918.991	205.943	50.877	227.897	31.7587	193.162	38.8166	109.235	14.2619	89.4531	12.1582
1	(Tanaka et al., 2023)	U1366-58	Metalliferous pelagic clay	14.51	5129.5	eastern South Pacific	76.4516	6.03244	2.73919	6.50525	44.0325	0.518658	12.2877	8.61777	3.53605	2.96122	7.45126	3.73827	3.40404	4.78214		93.2801	142.885	13.4354	193.482	866.101	913.537	314.373	34.8376	378.9	1054.34	219.416	9.02295	1.31433	734.453	701.983	443.436	205.669	857.338	193.33	47.871	213.213	29.9046	184.916	36.5296	102.636	13.0404	82.3653	11.5528
1	(Tanaka et al., 2023)	U1366-59	Metalliferous pelagic clay	14.76	5129.5	eastern South Pacific	69.6855	6.04696	2.74881	6.491	44.3585	0.501717	12.2608	8.63851	3.54846	3.04955	7.31368	3.61853	3.427	4.69578		90.5651	132.921	12.186	184.319	833.649	952.953	291.645	33.9506	377.762	1028.89	215.872	8.41661	1.37157	1279.59	683.851	424.466	201.584	854.491	193.711	47.483	210.316	29.8614	180.96	36.135	100.495	13.1743	81.0819	11.0596
1	(Tanaka et al., 2023)	U1366-60	Metalliferous pelagic clay	14.99	5129.5	eastern South Pacific	67.6709	6.07534	2.64874	6.45943	44.4684	0.486065	12.2012	8.67906	3.41928	3.09586	7.13113	3.63894	3.18746	4.5662		90.4399	126.456	6.70132	167.823	724.254	925.206	269.146	33.6245	420.634	977.519	222.561	7.96712	1.37147	4247.86	655.746	405.835	193.616	811.155	181.413	44.989	200.062	28.1751	173.755	33.9282	94.661	12.2193	76.877	10.633
1	(Tanaka et al., 2023)	U1366-61	Metalliferous pelagic clay	15.16	5129.5	eastern South Pacific	63.8361	5.92989	2.34445	6.54527	45.3104	0.453733	12.3633	8.47128	3.02648	3.06747	7.00427	3.76618	3.38108	4.46203		81.4916	122.072	7.02514	141.253	652.167	906.775	279.42	39.5261	459.049	924.791	215.477	7.81449	1.40082	4680.35	602.773	354.657	176.763	740.994	164.442	40.4345	180.7	25.6505	159.608	31.6562	88.0878	11.5876	72.2546	10.0017
1	(Tanaka et al., 2023)	U1366-62	Metalliferous pelagic clay	15.76	5129.5	eastern South Pacific	19.3406	7.7835	1.65969	2.46497	67.3638	0.127743	4.65605	11.1193	2.14251	2.17069	1.6353	2.45248	1.04918	0.849115		14.0777	197.839	7.18576	35.8321	110.924	468.819	170.291	9.28733	213.893	112.869	97.1389	3.28079	0.278166	1459.74	91.3364	75.5993	24.9198	105.797	22.5109	5.92782	24.4154	3.47611	20.7438	4.07865	11.3078	1.62779	9.93228	1.43659
1	(Tanaka et al., 2023)	U1366-63	Metalliferous pelagic clay	16.01	5129.5	eastern South Pacific	38.4541	14.2516	3.2678	4.05803	44.4679	0.210551	7.66516	20.3594	4.21844	3.77786	2.48394	3.91699	1.75304	1.30875		27.9672	357.908	6.90499	62.1712	204.4	851.758	314.248	13.4088	436.501	171.061	166.427	6.21514	0.410167	2299.8	149.207	121.96	37.4054	166.061	33.2036	8.71349	36.6634	5.47503	31.7262	6.40572	17.4029	2.4685	15.1633	2.19823
1	(Tanaka et al., 2023)	U1366-64	Metalliferous pelagic clay	16.26	5129.5	eastern South Pacific	27.8661	10.9596	2.65172	3.9566	51.1911	0.196034	7.47357	15.6566	3.42313	3.59769	2.5111	3.90855	1.46839	1.37317		27.8578	243.334	9.09824	55.7011	178.254	796.101	314.843	11.9852	366.777	184.539	132.234	5.18048	0.430715	5718.38	138.99	116.007	38.6594	172.466	35.2646	8.94719	38.9792	5.58575	33.44	6.87454	18.9993	2.60817	16.6844	2.49049
1	(Tanaka et al., 2023)	U1366-65	Metalliferous pelagic clay	16.51	5129.5	eastern South Pacific	27.3738	9.48634	2.92854	4.89887	46.772	0.241247	9.25342	13.5519	3.78047	4.15357	3.14276	4.50235	2.10109	1.7972		36.6474	198.139	6.77359	70.914	247.267	1059.01	421.903	16.2876	453.974	267.101	138.909	5.47516	0.553415	3524.13	190.871	156.321	58.01	244.396	52.9653	13.2409	56.4483	7.98326	48.1768	9.95501	28.1995	4.03151	24.2194	3.52901
1	(Tanaka et al., 2023)	U1366-66	Metalliferous pelagic clay	16.76	5129.5	eastern South Pacific	28.2317	10.8949	3.10042	4.53592	45.964	0.226373	8.56786	15.5641	4.00235	4.11461	2.89275	4.69725	1.631	1.60595		33.6196	236.781	8.71298	64.1537	237.396	1036.27	391.662	14.353	425.87	225.738	143.317	5.69164	0.454512	4262.36	171.214	142.422	50.7864	209.883	45.4913	11.4123	47.9954	6.98745	42.247	8.58591	23.8699	3.40649	20.7772	3.01362
1	(Tanaka et al., 2023)	U1366-67	Metalliferous pelagic clay	16.99	5129.5	eastern South Pacific	29.8195	11.2454	3.14671	4.34772	45.918	0.220777	8.21236	16.0648	4.06212	4.0213	2.86547	4.55098	1.88867	1.57698		32.9891	240.066	7.81206	61.8831	247.973	999.162	362.683	13.6227	436.291	227.912	144.911	5.5919	0.479876	5700.53	174.093	134.51	50.2534	205.307	44.3191	11.4136	46.9712	6.80924	40.324	8.37351	23.0818	3.28907	21.1265	2.9097
1	(Tanaka et al., 2023)	U1366-68	Metalliferous pelagic clay	17.26	5129.5	eastern South Pacific	27.1344	10.3709	2.74849	4.15541	48.7229	0.208709	7.84911	14.8156	3.54805	3.72642	2.67736	4.02615	1.92987	1.48395		34.0139	238.627	10.6618	55.2672	222.825	917.202	340.374	13.33	405	215.271	137.657	5.11192	0.437548	6787.89	160.86	133.212	46.594	197.009	42.9761	10.5865	44.1233	6.51464	38.2628	7.99884	22.1636	3.15649	19.5508	2.83599
1	(Tanaka et al., 2023)	U1366-69	Metalliferous pelagic clay	17.51	5129.5	eastern South Pacific	28.3673	10.8471	2.77117	4.10112	49.1267	0.203784	7.74656	15.4959	3.57733	3.73665	2.63807	4.16367	1.78589	1.44501		29.3472	243.183	2.59989	56.2439	206.454	879.876	318.522	11.8854	386.935	197.809	134.24	4.92636	0.419994	5959.45	151.441	123.855	43.5608	178.947	37.687	9.85434	41.1231	5.84946	36.2842	7.2507	19.8405	2.84433	18.1436	2.54782
1	(Tanaka et al., 2023)	U1366-70	Metalliferous pelagic clay	17.76	5129.5	eastern South Pacific	29.6202	11.337	3.28977	4.30227	45.8946	0.219136	8.12652	16.1957	4.2468	3.9389	2.79514	4.34018	1.93431	1.53395		32.9434	248.166	6.53253	61.4697	238.376	969.42	347.456	12.0361	441.978	214.976	147.129	5.68834	0.504643	7016.82	161.906	133.215	45.9215	194.439	40.2699	10.3271	43.8253	6.37888	38.7576	7.93748	21.441	3.17787	20.1176	2.7572
1	(Tanaka et al., 2023)	U1366-71	Metalliferous pelagic clay	18.01	5129.5	eastern South Pacific	35.9235	12.4383	3.30697	4.48654	42.1725	0.244468	8.47457	17.7689	4.26899	4.15227	3.05217	4.65316	2.01548	1.67911		33.9377	277.798	2.27498	71.4228	273.253	1026.1	341.239	12.7222	435.295	237.984	163.481	6.02432	0.506574	6490.13	178.009	147.652	51.5156	211.957	47.1577	11.2613	48.2531	7.0625	43.7524	8.6551	23.6778	3.30709	21.0555	2.98804
1	(Tanaka et al., 2023)	U1366-72	Metalliferous pelagic clay	18.26	5129.5	eastern South Pacific	44.1285	14.7799	3.37987	4.13222	41.568	0.215768	7.80531	21.1141	4.36311	3.89668	2.56994	4.63397	1.52874	1.35613		30.4619	375.464	5.74679	60.5007	226.797	946.12	328.59	12.1873	443.488	176.437	173.252	5.97183	0.440761	2714.23	150.891	130.818	40.5531	167.27	35.1466	8.76518	37.1795	5.39644	32.4366	6.54521	17.8935	2.58539	15.7105	2.32737
1	(Tanaka et al., 2023)	U1366-73	Metalliferous pelagic clay	18.49	5129.5	eastern South Pacific	26.8831	10.3145	3.60446	4.87193	43.2781	0.24902	9.20253	14.7351	4.65303	4.40308	3.227	4.57655	2.30926	1.81495		37.6683	210.079	2.26895	74.7275	261.072	1075.98	379.872	13.2417	514.115	265.046	148.837	5.83301	0.491706	5717.46	190.579	155.874	56.8695	234.854	51.8384	12.548	55.4224	7.94919	47.9875	9.55607	26.9123	3.89834	23.8636	3.46183
1	(Tanaka et al., 2023)	U1366-74	Metalliferous pelagic clay	18.76	5129.5	eastern South Pacific	32.8556	12.6012	3.22679	4.47479	42.1626	0.231723	8.45238	18.0018	4.1655	4.16826	2.89378	4.54711	2.13332	1.58068		32.1987	287.14	9.00973	61.3674	237.95	982.177	330.405	12.1784	445.382	207.996	154.865	5.63819	0.485899	7193.01	170.449	137.757	47.7763	194.732	43.1618	10.5013	45.217	6.45758	39.146	7.96309	21.7416	3.19939	19.2098	2.75468
1	(Tanaka et al., 2023)	U1366-75	Metalliferous pelagic clay	19.01	5129.5	eastern South Pacific	37.6563	13.8386	3.26274	4.24683	40.765	0.223843	8.0218	19.7694	4.2119	3.95425	2.76012	4.31697	2.17539	1.49107		31.7023	379.536	13.3014	62.5009	224.738	984.312	345.033	13.1612	440.475	203.35	175.4	6.20239	0.420957	5928.29	166.011	133.033	46.6093	194.693	42.4084	10.3208	43.0267	6.35387	38.3507	7.60001	21.2584	3.00185	18.8019	2.65269
1	(Tanaka et al., 2023)	U1366-76	Metalliferous pelagic clay	19.26	5129.5	eastern South Pacific	38.7282	14.3558	3.38734	4.24349	40.735	0.222856	8.01548	20.5083	4.37275	3.97472	2.7082	4.55984	1.95526	1.44902		27.2926	396.584	7.01702	61.0521	225.232	977.203	332.889	12.0824	446.367	185.989	175.355	6.19942	0.430842	4492.96	162.058	133.421	43.9176	182.072	37.5471	9.60124	40.2817	6.02441	35.5081	7.12351	20.5099	2.7345	17.2764	2.55208
1	(Tanaka et al., 2023)	U1366-77	Metalliferous pelagic clay	19.51	5129.5	eastern South Pacific	35.4234	12.2618	3.23532	4.48595	43.1531	0.235374	8.47346	17.5168	4.1765	4.07735	2.95422	4.64447	1.79403	1.63372		31.9994	303.098	6.7036	64.4474	234.713	969.298	361.688	12.8481	444.456	222.356	163.079	5.96965	0.48146	6250.27	174.881	143.454	50.6961	206.096	46.175	11.0265	47.0202	6.96379	40.2435	8.22978	23.2361	3.23081	20.0668	2.9182
1	(Tanaka et al., 2023)	U1366-78	Metalliferous pelagic clay	19.76	5129.5	eastern South Pacific	33.8226	13.1961	3.22094	4.00803	44.6312	0.209605	7.57073	18.8516	4.15794	3.74797	2.639	4.47374	1.51802	1.41738		27.8553	332.527	7.03473	59.5678	217.317	912.459	332.524	12.7532	428.953	188.819	160.465	5.95588	0.426823	4615.23	157.09	128.295	43.3989	181.012	37.3326	9.30152	39.8452	5.85182	34.3619	6.92272	19.1655	2.77862	16.6573	2.4131
1	(Tanaka et al., 2023)	U1366-79	Metalliferous pelagic clay	19.99	5129.5	eastern South Pacific	33.0928	12.0944	2.86324	3.71236	48.9694	0.190991	7.01223	17.2778	3.69618	3.49597	2.39523	3.95637	1.68847	1.27512		29.5494	335.944	8.05704	57.6165	216.397	845.602	315.714	11.6352	404.787	181.516	155.281	5.94538	0.457574	3701.84	151.211	120.686	41.1778	170.869	35.8875	9.10604	38.5184	5.58972	32.769	6.55646	18.7244	2.71721	16.4377	2.32863
1	(Tanaka et al., 2023)	U1366-80	Metalliferous pelagic clay	20.26	5129.5	eastern South Pacific	32.973	12.0786	2.9106	4.04896	45.5027	0.206506	7.64804	17.2552	3.75732	3.81214	2.62793	4.21419	1.97552	1.42087		28.5249	302.63	8.16146	61.3593	208.895	860.595	341.465	12.3843	406.705	193.361	152.156	5.50396	0.445504	4848.46	152.733	125.988	42.8001	176.253	37.6149	9.5323	40.1937	5.94719	34.9626	6.999	19.626	2.89308	17.1856	2.55182
1	(Tanaka et al., 2023)	U1366-81	Metalliferous pelagic clay	20.51	5129.5	eastern South Pacific	36.0219	13.1835	3.21519	4.02098	43.7394	0.206791	7.59519	18.8336	4.15052	3.92351	2.63589	4.75343	1.59183	1.40434		30.6667	350.645	10.0919	58.1467	212.631	923.754	359.868	11.9274	412.417	193.292	164.822	5.72954	0.464318	3774.4	160.35	128.046	43.1814	180.793	38.7792	9.67687	40.6731	5.83873	35.2361	7.11964	20.6695	2.86475	17.4679	2.55119
1	(Tanaka et al., 2023)	U1366-82	Metalliferous pelagic clay	20.76	5129.5	eastern South Pacific	33.8195	12.9366	3.02029	3.86306	45.1646	0.195265	7.29689	18.4808	3.89891	3.85968	2.4837	4.41263	1.67526	1.31758		28.5792	319.972	7.12774	49.5145	190.878	836.641	313.264	10.8163	378.968	169.898	153.724	5.0538	0.394735	3005.13	140.173	115.357	36.6073	160.786	32.9991	8.44262	35.7368	5.28768	30.8958	6.18822	17.9862	2.55643	15.1926	2.27795
1	(Tanaka et al., 2023)	U1366-83	Metalliferous pelagic clay	21.01	5129.5	eastern South Pacific	33.5456	13.1591	3.09009	4.00785	44.7601	0.203832	7.57038	18.7987	3.98902	3.88388	2.55666	4.42989	1.77546	1.34843		27.3839	307.804	2.20587	56.5944	189.764	841.968	313.492	12.7581	401.854	172.428	153.343	5.18139	0.399262	3224.43	142.72	119.809	38.3715	160.348	32.7066	8.91638	36.8389	5.31809	32.059	6.38168	17.558	2.54394	15.8134	2.33031
1	(Tanaka et al., 2023)	U1366-84	Metalliferous pelagic clay	21.26	5129.5	eastern South Pacific	31.2173	11.7659	3.03947	4.43724	43.6271	0.226944	8.38145	16.8085	3.92368	4.07315	2.86551	4.74122	1.5239	1.58314		33.0187	267.248	8.75467	62.9906	217.745	953.076	336.633	12.9212	415.72	220.164	150.156	5.32409	0.448408	5733.69	167.89	137.329	48.0286	203.483	44.2757	11.038	47.0679	6.64019	40.2925	8.08418	22.8337	3.20585	20.4431	2.91665
1	(Tanaka et al., 2023)	U1366-85	Metalliferous pelagic clay	21.49	5129.5	eastern South Pacific	31.7778	11.5663	3.02025	4.45619	44.8477	0.226196	8.41724	16.5234	3.89887	4.09645	2.83252	4.75749	1.67939	1.56121		33.4339	278.395	8.39057	65.004	228.962	984.646	367.371	13.2789	426.277	220.05	151.2	5.61727	0.460503	7010.6	167.197	139.605	47.9342	198.708	43.6426	10.9843	47.4889	6.63663	39.6905	7.98896	22.3733	3.20108	19.9792	2.92962
1	(Tanaka et al., 2023)	U1366-86	Metalliferous pelagic clay	21.76	5129.5	eastern South Pacific	30.5711	10.6467	2.91518	4.45689	47.0292	0.234622	8.41858	15.2096	3.76323	3.90882	2.91747	4.3929	1.73045	1.63308		36.8828	244.127	6.3563	71.7345	228.174	920.072	322.593	12.35	418.498	220.83	149.326	5.55737	0.469929	7231.7	164.073	139.268	47.7713	202.321	45.7176	10.8385	45.6845	6.75278	40.2477	8.26816	22.5815	3.23853	20.3337	2.88929
1	(Tanaka et al., 2023)	U1366-87	Metalliferous pelagic clay	22.01	5129.5	eastern South Pacific	38.8443	12.794	3.26549	4.28318	43.3677	0.234345	8.09045	18.2771	4.21545	3.9036	2.83429	4.40089	1.94304	1.54262		31.062	318.976	2.07318	67.4713	230.188	965.571	322.29	13.2575	426.292	206.761	164.166	5.89735	0.440071	6321.82	163.821	138.502	45.8604	196.753	41.8062	10.2935	44.347	6.36325	38.3066	7.69852	21.3679	3.08749	19.4315	2.74169
1	(Tanaka et al., 2023)	U1366-88	Metalliferous pelagic clay	22.26	5129.5	eastern South Pacific	39.2731	12.8416	3.24964	4.33732	43.3574	0.228599	8.19271	18.3451	4.19498	3.9627	2.8409	4.01432	2.28046	1.55226		33.4375	317.826	2.62777	66.7149	235.882	981.806	332.484	13.6148	436.215	215.933	170.878	6.08493	0.453749	5834.63	170.045	137.728	47.7106	196.623	44.2829	10.5295	45.024	6.47174	38.2774	7.97073	22.2458	3.18285	19.3495	2.79671
1	(Tanaka et al., 2023)	U1366-89	Metalliferous pelagic clay	22.51	5129.5	eastern South Pacific	37.1068	13.3206	3.16075	4.23838	42.9687	0.216349	8.00582	19.0295	4.08025	4.01948	2.71955	4.28094	2.16625	1.45368		30.0572	301.171	6.80403	59.8156	220.041	928.637	316.545	12.6715	388.619	180.086	153.784	5.29326	0.448637	3666.79	149.687	124.651	38.8283	170.047	35.699	9.11388	38.4776	5.49922	33.8916	6.86307	19.149	2.72404	16.7904	2.41685
1	(Tanaka et al., 2023)	U1366-90	Metalliferous pelagic clay	22.76	5129.5	eastern South Pacific	44.5991	13.3029	3.32693	4.1748	43.8204	0.226283	7.88574	19.0041	4.29476	3.72398	2.72648	3.71566	2.42354	1.4593		28.4867	317.99	7.83889	69.6203	217.398	869.262	309.233	14.6926	413.551	184.724	165.986	5.90391	0.49122	4753.39	153.862	128.032	40.0293	169.568	36.1715	9.09392	39.1294	5.58383	33.4716	6.99946	19.1756	2.71701	17.6038	2.47141
1	(Tanaka et al., 2023)	U1366-91	Metalliferous pelagic clay	22.99	5129.5	eastern South Pacific	32.9137	12.3585	3.14017	4.31765	44.8667	0.219794	8.15557	17.6549	4.05367	3.90158	2.76551	4.41814	1.67952	1.50981		31.4413	275.908	7.06068	63.3414	218.301	906.299	319.175	12.8875	421.95	201.032	146.903	5.27977	0.504243	7055.41	161.972	132.942	44.3084	185.542	39.5715	10.0931	41.4316	6.12629	35.9623	7.42054	20.1801	2.97523	18.3037	2.707
1	(Tanaka et al., 2023)	U1366-92	Metalliferous pelagic clay	23.26	5129.5	eastern South Pacific	37.7197	12.8418	3.19679	4.21923	42.9286	0.21773	7.96965	18.3454	4.12676	4.0303	2.74873	4.81211	1.81258	1.46807		28.0512	289.017	2.62644	63.1905	208.291	911.848	311.67	12.0887	416.733	187.847	157.364	5.64268	0.41762	5653.12	153.401	126.846	40.8272	176.656	36.7474	9.41124	40.1542	5.69512	34.9555	7.20893	19.879	2.80196	17.3441	2.63114
1	(Tanaka et al., 2023)	U1366-93	Metalliferous pelagic clay	23.51	5129.5	eastern South Pacific	34.8542	12.6793	3.19795	4.38329	42.7723	0.21558	8.27955	18.1133	4.12826	4.1043	2.77766	4.26645	2.37875	1.49708		31.6634	297.195	9.48172	62.2537	222.752	995.091	345.925	12.9026	440.226	206.845	163.159	5.81052	0.457141	6618.62	168.551	135.492	45.9716	193.91	42.8261	10.4448	44.4395	6.37289	38.0174	7.78236	22.0846	3.14723	19.6401	2.90004
1	(Tanaka et al., 2023)	U1366-94	Metalliferous pelagic clay	23.76	5129.5	eastern South Pacific	37.6672	12.8066	3.27675	4.45432	42.8274	0.235976	8.41372	18.2951	4.22999	3.92924	2.91223	3.99124	2.43287	1.59168		34.6111	307.149	8.37774	69.675	231.107	911.616	312.485	16.4727	443.821	212.809	170.769	6.04128	0.485693	8016.72	170.212	138.823	47.7878	205.108	43.1675	10.7393	44.7828	6.55416	39.0004	7.98305	22.7915	3.15368	19.3445	2.80296
1	(Tanaka et al., 2023)	U1366-95	Metalliferous pelagic clay	24.01	5129.5	eastern South Pacific	49.9787	14.0237	3.33356	4.23414	42.3357	0.236507	7.99782	20.0338	4.30332	3.74347	2.77526	3.86357	2.39279	1.48279		33.6879	370.318	14.6652	69.1249	224.182	880.64	272.302	15.1513	413.348	188.426	188.664	5.92868	0.479272	4565.73	162.766	130.121	43.8763	183.26	38.7054	9.63594	40.7139	5.79043	35.0072	7.10118	19.9404	2.79546	17.5373	2.59685
1	(Tanaka et al., 2023)	U1366-96	Metalliferous pelagic clay	24.26	5129.5	eastern South Pacific	43.7794	13.9257	3.30425	4.22289	42.3929	0.230617	7.97657	19.8939	4.26549	3.82086	2.77294	4.58189	1.7859	1.47871		30.027	339.843	6.54122	69.2967	223.664	860.975	282.429	13.8344	425.864	190.12	179.876	5.81768	0.452961	4515.95	158.141	129.489	42.158	180.709	36.1729	9.19687	38.7572	5.65627	33.8839	6.86946	19.244	2.64919	16.7488	2.516
1	(Tanaka et al., 2023)	U1366-97	Metalliferous pelagic clay	24.49	5129.5	eastern South Pacific	34.3184	12.4605	3.24466	4.53482	43.2898	0.239771	8.56577	17.8007	4.18856	3.91347	2.98041	4.60118	1.80572	1.63936		34.5667	289.414	0.860707	71.7169	235.365	921.092	330.692	13.9239	471.697	216.023	166.818	5.76988	0.489727	5116.77	170.848	146.359	46.6339	198.244	42.0629	10.7299	44.3818	6.49363	38.5715	7.999	21.7535	3.11136	19.2132	2.75963
1	(Tanaka et al., 2023)	U1366-98	Metalliferous pelagic clay	24.76	5129.5	eastern South Pacific	30.7059	11.5254	3.16152	4.75364	44.7093	0.246689	8.97909	16.4648	4.08123	3.9026	3.12	4.2731	1.99336	1.74856		39.4927	260.529	0.998142	70.3227	222.258	913.72	318.814	14.3246	513.28	246.707	167.32	5.74701	0.561513	6592.82	179.847	156.584	52.0171	217.736	47.2364	11.8311	49.1262	7.08584	43.5128	8.6193	24.5891	3.4096	21.0855	2.97525
1	(Tanaka et al., 2023)	U1366-99	Metalliferous pelagic clay	25.01	5129.5	eastern South Pacific	39.8506	12.3628	3.14818	4.54114	44.0282	0.241204	8.57771	17.6612	4.06401	3.86955	2.99075	4.44171	1.80342	1.64823		36.8496	298.473	1.30097	70.178	229.297	921.509	330.778	15.9642	485.582	229.34	171.486	5.97241	0.519222	3706.52	172.395	151.098	49.0309	205.54	43.0744	11.1901	46.8377	6.75315	40.4831	8.16211	22.6839	3.09581	19.752	2.90324
1	(Tanaka et al., 2023)	U1367-1	Metalliferous pelagic clay	0.26	4288.9	eastern South Pacific	82.2736	13.6009	3.68082	6.26768	33.2612	0.890584	11.8389	19.4299	4.7516	2.24649	5.68134	4.44746	2.50966	3.30463		38.6308	345.802	30.1767	342.691	1061.44	907.4	386.131	49.1125	406.629	676.315	215.072	18.2307	2.25773	672.888	341.331	219.141	93.8088	408.482	89.7735	23.0252	103.011	15.66	98.0373	21.0241	60.4993	8.10208	51.5162	7.79811
1	(Tanaka et al., 2023)	U1367-2	Metalliferous pelagic clay	0.54	4288.9	eastern South Pacific	128.164	15.0403	3.83041	6.3543	32.0986	1.16351	12.0026	21.4862	4.94471	2.3581	4.80944	4.02523	2.7822	2.70999		35.5928	412.986	34.7276	351.908	1249.2	1055.49	368.949	44.0181	388.06	547.232	273.043	33.6365	1.90155	568.86	282.542	207.922	78.523	340.428	74.516	18.6105	84.9055	12.9241	80.5983	16.9601	48.5805	6.66266	42.1908	6.17009
1	(Tanaka et al., 2023)	U1367-3	Metalliferous pelagic clay	0.76	4288.9	eastern South Pacific	124.826	15.1882	3.85039	6.4124	32.4771	1.07789	12.1123	21.6974	4.97051	2.31641	4.56345	3.60056	3.19898	2.54275		34.4745	407.308	32.4601	337.818	910.643	918.417	334.426	41.9315	385.962	513.256	261.76	30.2694	1.86861	545.9	267.588	209.844	75.7711	328.093	70.9575	17.8576	80.0684	12.2514	75.8039	16.0021	46.217	6.2634	39.7764	5.97418
1	(Tanaka et al., 2023)	U1367-4	Metalliferous pelagic clay	0.98	4288.9	eastern South Pacific	134.323	15.2173	3.91199	6.3478	32.5035	0.933703	11.9903	21.7389	5.05003	2.25348	4.49966	4.19482	2.63408	2.53186		35.7767	416.273	25.3066	340.745	904.798	947.544	350.874	45.3346	387.798	538.503	273.619	29.5772	1.93209	554.433	280.902	209.779	78.977	336.17	73.2587	18.4747	83.48	12.6453	78.1241	16.6052	47.581	6.51761	41.4926	6.25087
1	(Tanaka et al., 2023)	U1367-5	Metalliferous pelagic clay	1.26	4288.9	eastern South Pacific	139.799	15.3957	3.97783	6.13588	31.9661	0.797079	11.59	21.9939	5.13501	2.19903	4.54836	4.24411	2.78932	2.70096		34.8119	432.367	19.7121	337.848	927.82	942.14	341.021	45.7484	383.983	567.985	261.541	26.0937	1.77675	553.243	297.284	214.784	81.3407	343.495	75.1386	19.0736	85.9997	13.0663	81.0012	17.1943	49.5395	6.8295	43.4175	6.44724
1	(Tanaka et al., 2023)	U1367-6	Metalliferous pelagic clay	1.49	4288.9	eastern South Pacific	138	15.1502	3.86658	6.13838	32.2889	0.762235	11.5947	21.6431	4.99141	2.17469	4.56248	4.10259	3.14638	2.73111		34.75	436.282	17.9721	329.095	901.34	904.324	334.493	47.1044	378.703	559.267	262.729	25.2318	1.75367	572.04	294.494	217.308	79.1039	336.959	73.4711	18.452	83.5926	12.8523	79.6301	16.7924	48.7738	6.6978	42.1762	6.30925
1	(Tanaka et al., 2023)	U1367-7	Metalliferous pelagic clay	1.75	4288.9	eastern South Pacific	125.458	14.7039	3.66179	6.29803	33.202	0.728566	11.8963	21.0056	4.72704	2.10293	4.41778	4.18402	3.30265	2.62684		34.1496	427.325	17.3888	316.185	838.697	869.166	322.228	48.0301	369.878	544.452	266.107	27.1318	1.6937	567.933	283.514	216.581	75.5963	318.433	69.4594	17.6153	79.1614	12.1598	76.1382	16.4504	46.7413	6.45112	40.8932	6.17725
1	(Tanaka et al., 2023)	U1367-8	Metalliferous pelagic clay	2.04	4288.9	eastern South Pacific	117.119	14.0725	3.57075	6.44893	34.0991	0.70361	12.1813	20.1035	4.60951	2.06064	4.37224	4.59126	3.00882	2.56713		35.2216	413.048	16.643	313.203	801.058	834.021	313.587	50.5993	369.28	538.277	265.035	27.1966	1.66512	542.388	277.016	204.131	72.2134	306.721	65.8255	16.8546	77.9435	11.7887	73.5193	15.9911	45.7797	6.26395	40.1519	5.97371
1	(Tanaka et al., 2023)	U1367-9	Metalliferous pelagic clay	2.26	4288.9	eastern South Pacific	113.539	13.6187	3.52221	6.50649	34.6372	0.669804	12.29	19.4552	4.54685	2.04486	4.20423	4.36872	3.56987	2.47564		33.8533	395.423	15.4846	309.672	784.881	813.069	294.207	51.4643	358.176	514.998	251.534	23.0695	1.66408	521.223	267.858	203.94	70.2452	297.923	64.3331	16.4725	75.6501	11.4386	70.7344	15.2274	44.3175	6.04683	38.3209	5.71255
1	(Tanaka et al., 2023)	U1367-10	Metalliferous pelagic clay	2.51	4288.9	eastern South Pacific	109.862	13.6412	3.56509	6.49995	34.4017	0.602853	12.2777	19.4874	4.6022	2.06641	4.21271	4.1201	3.70065	2.52036		33.6314	384.756	12.6509	312.152	781.286	808.83	292.371	51.3493	343.19	494.719	251.217	25.2983	1.68206	455.695	264.261	203.577	69.0379	292.299	62.6937	15.7113	72.5956	11.1216	68.9453	14.6589	42.3934	5.76538	37.0861	5.47006
1	(Tanaka et al., 2023)	U1367-11	Metalliferous pelagic clay	2.76	4288.9	eastern South Pacific	119.423	15.2039	3.86948	6.12399	32.0434	0.571314	11.5675	21.7199	4.99515	2.18023	4.46458	4.1993	3.20515	2.74339		34.3868	415.021	13.5318	323.973	880.851	871.58	331.251	46.8094	346.43	507.903	263.359	25.9985	1.70653	411.705	270.728	211.927	70.383	297.598	64.228	16.1826	74.1248	11.2282	69.8744	14.9801	42.7249	5.84728	36.8327	5.54481
1	(Tanaka et al., 2023)	U1367-12	Metalliferous pelagic clay	2.99	4288.9	eastern South Pacific	150.741	15.9855	4.03033	5.91859	30.8583	0.520824	11.1796	22.8364	5.20279	2.18401	4.62027	4.29634	2.9716	2.87179		37.4521	480.946	14.8555	355.331	981.869	982.638	399.139	49.8679	371.013	537.331	296.689	27.8549	1.78747	439.313	290.907	229.491	74.3757	321.397	67.7322	16.8384	77.8962	11.9034	73.4845	15.7295	46.1793	6.27985	39.4735	5.76834
1	(Tanaka et al., 2023)	U1367-13	Metalliferous pelagic clay	3.24	4288.9	eastern South Pacific	156.248	16.7689	4.06755	5.7904	30.1533	0.47933	10.9374	23.9556	5.25084	2.21054	4.58541	3.4588	3.63855	2.91592		33.9693	494.862	13.729	330.284	970.48	991.545	393.691	47.799	357.787	492.399	294.348	25.2798	1.70714	429.633	270.095	218.272	69.3888	295.899	62.7319	15.6013	71.5528	10.9232	67.6608	14.3914	42.0764	5.83696	36.8592	5.38848
1	(Tanaka et al., 2023)	U1367-14	Metalliferous pelagic clay	3.54	4288.9	eastern South Pacific	165.005	19.6065	4.01986	5.44974	26.9988	0.417507	10.294	28.0093	5.18927	2.25854	4.49434	3.78485	2.81158	2.96894		29.5009	576.558	13.8328	283.004	843.799	1085.61	435.75	43.2482	358.981	420.313	299.669	20.764	1.45844	421.742	226.768	189.983	55.9379	240.993	49.6765	12.7244	58.7359	8.91778	55.9581	12.0544	35.7812	4.94255	31.8231	4.67007
1	(Tanaka et al., 2023)	U1367-15	Metalliferous pelagic clay	3.76	4288.9	eastern South Pacific	171.313	22.5463	3.91139	5.03684	23.5996	0.367316	9.51404	32.2089	5.04924	2.36494	4.4467	3.46598	2.67345	3.07695		25.5192	672.468	13.9656	249.245	782.847	1216.1	498.476	36.8353	358.15	365.373	297.001	18.0369	1.18987	427.467	208.463	168.725	47.8275	202.711	41.8746	10.6543	49.7183	7.57016	47.5489	10.4152	31.0769	4.3072	27.5621	4.02032
1	(Tanaka et al., 2023)	U1367-16	Metalliferous pelagic clay	4.01	4288.9	eastern South Pacific	173.667	25.2987	3.97441	4.61346	20.0978	0.376516	8.71431	36.141	5.1306	2.52946	4.7314	3.0702	2.14841	3.35508		25.0132	730.259	12.5021	232.682	793.365	1298.46	563.427	30.7846	377.295	369.523	311.585	18.6462	1.13734	432.316	211.496	176.474	48.3647	205.631	41.5689	10.9127	50.5897	7.66793	48.8207	10.775	31.6188	4.40307	28.3158	4.20883
1	(Tanaka et al., 2023)	U1367-17	Metalliferous pelagic clay	4.26	4288.9	eastern South Pacific	178.881	27.9087	4.18503	4.08414	16.3804	0.359381	7.71448	39.8696	5.40249	2.65236	4.80322	2.63245	1.95714	3.48881		24.7474	807.447	13.5576	209.202	781.559	1367.74	641.839	23.9504	393.811	371.396	319.806	17.8812	1.0529	468.339	210.363	157.295	47.2721	202.19	40.9691	10.7604	49.9062	7.64073	48.8294	10.6985	31.7381	4.3175	27.95	4.15076
1	(Tanaka et al., 2023)	U1367-18	Metalliferous pelagic clay	4.49	4288.9	eastern South Pacific	174.42	27.1601	4.41693	3.94862	16.22	0.401131	7.4585	38.8001	5.70185	2.65761	6.0224	2.77532	1.56378	4.1426		28.5249	797.248	16.8263	232.544	801.809	1248.63	623.746	26.327	437.256	426.199	320.646	18.7958	1.30665	482.121	232.187	154.653	52.6509	227.236	45.7943	11.8391	55.5821	8.59168	54.2848	12.189	35.8343	4.9239	31.763	4.75056
1	(Tanaka et al., 2023)	U1367-19	Metalliferous pelagic clay	4.76	4288.9	eastern South Pacific	170.191	29.1665	4.16818	3.70222	13.9163	0.396815	6.99308	41.6664	5.38074	2.76248	5.33147	2.50002	1.38303	3.80781		28.0138	875.621	15.4209	206.242	877.62	1421.64	736.879	23.2506	408.918	418.666	357.214	20.0786	1.33702	471.985	235.805	161.369	54.2824	227.395	46.8527	12.3374	57.4448	8.79026	55.9114	12.3454	36.0088	4.91413	31.3407	4.67437
1	(Tanaka et al., 2023)	U1367-20	Metalliferous pelagic clay	5.03	4288.9	eastern South Pacific	180.699	29.5129	4.74345	3.59927	13.247	0.395405	6.79863	42.1612	6.12337	2.82561	5.39755	2.47354	1.3117	3.78704		27.1973	887.406	15.4076	219.069	1015.21	1405.22	730.07	21.2358	429.896	452.68	354.484	20.5886	1.23974	514.713	249.412	161.099	55.9502	239.873	48.6462	12.7589	59.8481	9.14444	57.6386	12.7059	37.1374	5.09599	32.4416	4.73543
1	(Tanaka et al., 2023)	U1367-21	Clay-bearing nannofossil ooze	5.27	4288.9	eastern South Pacific	181.508	27.2604	5.16511	3.77086	14.5732	0.419834	7.12273	38.9434	6.66769	2.80612	6.04109	2.60839	1.61252	4.06833		30.6249	815.826	13.5888	257.005	981.364	1220.09	670.45	23.5316	474.994	509.874	338.795	20.7729	1.3856	533.464	279.614	173.196	62.5598	263.379	52.9948	13.8817	65.6408	10.0022	62.9955	14.191	40.9813	5.57243	35.41	5.33612
1	(Tanaka et al., 2023)	U1367-22	Clay-bearing nannofossil ooze	6.5	4288.9	eastern South Pacific	8.33912	1.08183	0.30279	0.248082	0.624611	0.0247817	0.468599	1.54548	0.390875	0.235426	53.3848	0.0675864	0.0028161	0.286679		2.39723	37.0587	3.97973	19.0049	46.763	53.8114	35.6704	1.51305	1599.43	35.9322	16.7363	1.09175	0.093456	25.521	20.3816	13.3176	4.50964	19.5986	4.05301	0.995884	4.8267	0.700477	4.58316	0.995636	2.91271	0.398588	2.43444	0.353799
1	(Tanaka et al., 2023)	U1367-23	Clay-bearing nannofossil ooze	7.99	4288.9	eastern South Pacific	4.5993	0.664903	0.147162	0.106194	0	0.00838113	0.200588	0.949861	0.189972	0.181032	54.7623	0.116218	0.0100574	0.118453		0.947135	23.6394	1.82563	5.56414	20.8462	25.2264	22.0441	0.499968	1519.7	12.4913	6.01477	0.265019	0.019624	15.624	8.03396	4.95817	1.63992	7.04221	1.45751	0.368021	1.68152	0.238788	1.63068	0.33299	0.977995	0.139772	0.86988	0.125966
1	(Tanaka et al., 2023)	U1367-24	Clay-bearing nannofossil ooze	9.51	4288.9	eastern South Pacific	7.33766	0.932667	0.258571	0.109745	0	0.00891597	0.207296	1.33238	0.333792	0.210083	54.3724	0.0802438	0	0.123709		0.879274	31.9569	1.40394	5.88001	27.2435	31.3053	43.6353	0.466573	1272.54	14.9321	6.66383	0.310823	0.0204498	24.7433	9.90364	4.66579	2.01662	8.48446	1.72582	0.444257	2.04962	0.302534	1.98433	0.412923	1.20401	0.170331	1.04341	0.13678
1	(Tanaka et al., 2023)	U1367-25	Clay-bearing nannofossil ooze	11.01	4288.9	eastern South Pacific	21.8276	3.40261	0.847106	0.175012	0.258514	0.0131545	0.330578	4.86087	1.09354	0.370041	51.0073	0.0491863	0	0.211615		1.50173	119.023	1.15048	10.1257	114.201	107.398	100.603	0.37751	1257.35	19.4176	17.464	0.583058	0.0225534	84.6714	13.8379	6.04076	2.81675	12.02	2.3973	0.620518	2.86271	0.425183	2.83611	0.603259	1.79017	0.247801	1.53469	0.213887
1	(Tanaka et al., 2023)	U1367-26	Clay-bearing nannofossil ooze	12.51	4288.9	eastern South Pacific	34.3252	3.87488	1.36567	0.150724	0.252428	0.0115264	0.284702	5.53555	1.76296	0.418408	50.1922	0.0253581	0	0.239173		1.20695	139.516	0.428113	10.8876	112.879	113.305	97.4438	0.353562	1203.16	21.5989	16.8865	0.541978	0.011961	133.872	16.004	5.66977	3.05643	13.6839	2.65017	0.703702	3.35475	0.47619	3.17386	0.689017	2.00672	0.288116	1.76331	0.252175
1	(Tanaka et al., 2023)	U1367-27	Clay-bearing nannofossil ooze	13.3	4288.9	eastern South Pacific	40.9807	4.62782	1.8891	0.153608	0.386474	0.0193824	0.290149	6.61117	2.43866	0.470464	49.0146	0.0229065	0	0.412317		1.42582	163.799	0.537176	13.6266	153.735	154.721	125.88	1.31592	1122.6	34.5757	18.9313	0.64525	0.0205032	178.323	23.1049	5.72176	4.21899	18.9567	3.68805	1.01304	4.81935	0.699162	4.68537	1.03753	3.07869	0.426789	2.62796	0.373325
1	(Tanaka et al., 2023)	U1367-28	Clay-bearing nannofossil ooze	14.51	4288.9	eastern South Pacific	49.505	5.53673	2.04239	0.160078	0.438731	0.0166006	0.302369	7.90961	2.63654	0.495647	48.0891	0.0207508	0	0.345056		1.45993	207.645	1.43067	16.9968	168.004	179.22	144.478	0.477982	1261.75	30.5933	23.8306	0.769959	0.0228293	211.83	24.2975	7.23525	4.50968	20.2348	3.90039	1.02307	4.82579	0.688662	4.67493	1.00811	2.95345	0.416168	2.58416	0.354156
1	(Tanaka et al., 2023)	U1367-29	Clay-bearing nannofossil ooze	16.01	4288.9	eastern South Pacific	40.4797	6.42176	3.04486	0.193673	0.559499	0.0344307	0.365826	9.17394	3.93063	0.612375	46.7022	0.0141412	0	0.545358		0.849597	148.431	0.341103	11.9412	157.484	154.408	107.153	0.327444	721.389	18.8296	15.0347	0.494993	0.0111035	179.806	16.1565	4.41855	2.717	11.686	2.25501	0.626574	2.85106	0.421278	2.82034	0.614924	1.85763	0.26854	1.66275	0.233489
1	(Tanaka et al., 2023)	U1367-30	Clay-bearing nannofossil ooze	17.51	4288.9	eastern South Pacific	80.7777	7.20473	3.9745	0.173238	0.634587	0.0229743	0.327228	10.2925	5.13071	0.680535	44.7893	0.0204906	0	0.443962		1.52019	284.774	0.297508	20.0495	293.107	273.255	176.286	0.571997	1100.89	37.4084	25.32	0.759401	0.0160207	372.656	27.7291	6.47395	4.93773	21.0768	4.15699	1.17006	5.40539	0.805298	5.35528	1.18234	3.58752	0.508137	3.1327	0.440977
1	(Tanaka et al., 2023)	U1367-31	Clay-bearing nannofossil ooze	19.01	4288.9	eastern South Pacific	93.0531	9.13696	4.39894	0.280934	0.96093	0.0722456	0.530653	13.0528	5.67863	0.81516	42.4101	0.0140655	0	0.460965		2.10203	352.208	0.515459	21.073	311.708	316.968	222.604	0.632005	1096.65	31.8364	27.545	0.761854	0.022864	397.029	22.5973	6.8223	3.98166	17.1848	3.61002	1.02234	4.58632	0.685377	4.62751	1.01495	3.06171	0.434693	2.72179	0.396004
1	(Tanaka et al., 2023)	U1367-32	Clay-bearing nannofossil ooze	20.51	4288.9	eastern South Pacific	59.8681	5.91201	2.60218	0.292983	0.757842	0.114311	0.553412	8.44573	3.35918	0.687683	46.9753	0.0187495	0	0.345353		2.09835	237.69	0.499218	14.3466	271.496	222.532	132.873	0.74554	831.779	22.6487	20.0457	0.580447	0.0274993	229.179	13.7867	4.50953	2.38653	10.4178	2.14295	0.637597	2.91198	0.431734	2.98584	0.654601	2.06102	0.300577	1.92058	0.285445
1	(Tanaka et al., 2023)	U1367-33	Clay-bearing nannofossil ooze	21.81	4288.9	eastern South Pacific	25.8995	3.82658	1.21224	0.513828	2.43964	0.141675	0.970564	5.46655	1.56489	0.665462	48.3454	0.0276296	0	0.2616		3.57908	134.253	0.466778	8.96808	121.535	109.048	77.8114	3.49185	778.334	22.0806	20.8075	0.478768	0.10244	102.863	10.3736	3.75485	2.03852	9.64637	2.15006	0.65587	2.90793	0.444963	3.07564	0.682962	2.09054	0.303095	1.92667	0.275433
1	(Tanaka et al., 2023)	U1367-34	Clay-bearing nannofossil ooze	22.11	4288.9	eastern South Pacific	62.6659	10.7081	1.99513	5.0251	29.7345	1.23137	9.49185	15.2973	2.57553	2.58759	16.7319	2.51267	1.46472	1.18142		29.6776	289.744	17.7229	154.374	417.672	423.005	750.44	30.9521	386.659	248.268	175.144	14.112	0.975661	284.061	130.174	103.629	34.0447	148.398	33.3473	8.38617	39.446	5.85793	37.5469	7.829	23.1158	3.17498	20.0508	2.95653
1	(Tanaka et al., 2023)	U1368-1	Nannofossil ooze	1.01	3739.1	eastern South Pacific	75.6749	4.85344	1.40143	0.3315	1.06614	0.0409143	0.626166	6.93349	1.80912	0.526549	48.3204	0.0201607	0	0.458359		2.68225	131.418	2.73123	21.7351	138.4	252.655	111.177	1.06553	1137.34	52.8896	41.8311	1.58679	0.0720733	858.22	30.0864	12.1166	5.15278	23.4833	4.6109	1.23575	6.15389	0.908858	6.46516	1.44091	4.4998	0.622023	3.87288	0.604335
1	(Tanaka et al., 2023)	U1368-2	Nannofossil ooze	2.53	3739.1	eastern South Pacific	62.6898	4.99258	1.43667	0.19782	0.64498	0.02618	0.37366	7.13226	1.85461	0.525385	49.1089	0.02142	0	0.38675		1.35318	146.785	1.70071	12.9795	107.153	186.168	109.713	0.501285	969.114	26.9959	20.3574	0.715349	0.0286696	714.73	15.9622	5.64117	2.41161	11.1557	2.05382	0.604551	2.91883	0.446982	3.09257	0.723752	2.22622	0.333577	2.0665	0.317416
1	(Tanaka et al., 2023)	U1368-3	Nannofossil ooze	4.03	3739.1	eastern South Pacific	18.4636	2.72028	0.556788	0.220938	0.598303	0.0239778	0.417328	3.88611	0.718763	0.376794	51.5408	0.0388212	0	0.238636		1.62859	66.291	1.3912	9.56574	45.113	128.431	60.2035	0.807861	1021.24	28.5725	19.9752	0.766354	0.034685	605.338	15.4452	6.47759	2.52761	11.8379	2.27606	0.656086	3.10027	0.476324	3.2501	0.755972	2.26511	0.336835	2.05136	0.315398
1	(Tanaka et al., 2023)	U1368-4	Nannofossil ooze	5.31	3739.1	eastern South Pacific	29.2061	4.71512	0.997313	0.273691	0.946509	0.035208	0.516971	6.73588	1.28744	0.487044	49.08	0.0240588	0	0.327435		2.07884	119.788	1.28329	14.383	82.5197	207.588	97.0604	0.726559	1041.33	35.1775	28.6053	1.06111	0.0455638	613.833	20.7841	8.32966	3.34184	15.8695	2.94931	0.8568	4.21916	0.637934	4.43446	0.974989	2.94201	0.435605	2.62987	0.402848
1	(Tanaka et al., 2023)	U1368-5	Nannofossil ooze	6.53	3739.1	eastern South Pacific	30.4657	4.46976	1.23344	0.157476	0.544167	0.0174973	0.297455	6.38537	1.59226	0.494592	49.3559	0.026246	0	0.26596		1.15057	125.534	1.34289	11.0576	77.7186	157.57	86.147	0.429272	820.715	28.4467	16.4889	0.550942	0.0214073	497.911	16.9048	4.65852	2.676	12.5448	2.28349	0.689069	3.27858	0.507032	3.47945	0.79781	2.41563	0.363834	2.17044	0.338208
1	(Tanaka et al., 2023)	U1368-6	Nannofossil ooze	8.01	3739.1	eastern South Pacific	23.137	3.35196	0.8494	0.124588	0.324083	0.0143146	0.235332	4.78852	1.0965	0.426003	50.9972	0.0332099	0	0.211284		0.838785	92.6711	0.947725	8.3335	56.4972	120.323	89.0684	0.204537	897.494	19.9453	12.6335	0.457939	0.0108807	75.8545	11.2302	3.13919	1.60238	7.45757	1.38691	0.439609	2.05699	0.32339	2.23078	0.53056	1.60343	0.241429	1.43357	0.225705
1	(Tanaka et al., 2023)	U1368-7	Nannofossil ooze	9.53	3739.1	eastern South Pacific	67.2316	6.65651	2.25246	0.171221	0.898784	0.0260429	0.323417	9.50931	2.90772	0.628059	46.3334	0.0175638	0	0.423955		1.31721	190.982	1.29	16.5461	138.086	218.308	146.451	0.518853	1041.26	27.4115	17.7413	0.698729	0.0155143	280.367	16.4275	4.86017	2.4605	11.8725	2.12378	0.684579	3.139	0.480033	3.33859	0.760766	2.32331	0.357899	2.09203	0.328802
1	(Tanaka et al., 2023)	U1368-8	Nannofossil ooze	11.04	3739.1	eastern South Pacific	107.273	7.8803	2.85828	0.141972	0.908454	0.0196821	0.268169	11.2576	3.68979	0.671038	44.7781	0.0153767	0	0.474832		1.3172	280.92	1.0784	17.9695	176.912	252.722	154.349	0.374725	1168.74	30.4373	18.8674	0.692504	0.00908248	730.416	19.8923	5.03842	2.93241	13.9362	2.52877	0.759079	3.67714	0.563225	3.8525	0.917037	2.71216	0.402622	2.42862	0.373872
1	(Tanaka et al., 2023)	U1368-9	Nannofossil-bearing clay	12.49	3739.1	eastern South Pacific	26.3483	12.7978	4.73508	0.171798	1.13947	0.0322492	0.324507	18.2826	6.11256	0.781371	39.3151	0.0127653	0	0.902977		1.72171	645.351	0.834261	26.6756	206.987	423.01	213.047	0.545922	1464.24	42.2674	23.7603	0.884603	0.0121452	864.113	26.5084	5.68765	4.04964	18.6702	3.39572	1.08593	5.10574	0.768286	5.48513	1.24703	3.70888	0.541642	3.37213	0.501954
1	(Tanaka et al., 2023)	U1368-10	Nannofossil-bearing clay	12.73	3739.1	eastern South Pacific	8.37858	14.203	4.6805	0.176143	1.65797	0.0350226	0.332715	20.29	6.0421	1.04507	39.1791	0.0161104	0	1.48986		2.09538	216.304	0.40851	27.1033	201.592	323.935	198.897	0.61513	1206.36	46.9519	24.9691	0.872023	0.00770209	681.052	30.4397	6.25044	4.66664	21.4957	3.86473	1.25439	5.88401	0.87682	6.27034	1.37661	4.28805	0.610158	3.7222	0.566649
1	(Tanaka et al., 2023)	U1368-11	Nannofossil-bearing clay	13.01	3739.1	eastern South Pacific	9.43653	11.2834	4.25401	0.201742	1.66877	0.0369643	0.381068	16.1191	5.49155	1.08809	41.9296	0.0215065	0	0.822623		1.75973	216.268	1.27159	24.564	236.394	361.927	202.958	0.425234	1365.83	47.1647	26.555	0.914775	0.00608984	689.373	32.2804	6.59507	4.97205	22.3028	4.00768	1.20973	5.96282	0.883486	6.42423	1.42086	4.35597	0.600326	3.70883	0.556448
1	(Tanaka et al., 2023)	U1368-12	Nannofossil-bearing clay	13.26	3739.1	eastern South Pacific	7.40364	12.1954	4.50306	0.180241	1.73304	0.0307641	0.340456	17.422	5.81304	1.16425	41.0844	0.0109383	0	1.07059		1.81291	214.706	0.803595	26.5919	245.253	408.738	183.679	0.377872	1292.25	45.5822	24.225	0.878284	0.00384642	583.693	29.4183	6.0412	4.39787	19.7797	3.60822	1.13315	5.4244	0.809277	5.90073	1.32002	4.13517	0.582277	3.6291	0.547747
1	(Tanaka et al., 2023)	U1368-13	Nannofossil-bearing clay	13.51	3739.1	eastern South Pacific	10.7308	11.3584	4.09021	1.4749	9.58541	0.315698	2.78593	16.2263	5.28009	2.20839	36.7056	0.533396	0.103986	1.05407		7.47084	247.408	52.6672	29.8063	279.429	142.923	208.738	1.91283	981.292	37.4194	43.1464	3.91105	0.0741644	761.978	23.2339	9.69216	3.74331	17.791	3.33009	1.11214	4.91867	0.746349	5.20114	1.1385	3.41561	0.493513	3.05293	0.465296
1	(Tanaka et al., 2023)	U1368-14	Nannofossil-bearing clay	13.76	3739.1	eastern South Pacific	32.9166	13.7016	6.71896	0.506031	2.91658	0.117191	0.955836	19.5738	8.67357	1.31693	37.8819	0.0981472	0	1.43559		3.36803	351.302	7.63588	34.6339	329.35	199.608	151.864	0.732561	1063.53	41.6355	29.1748	1.35006	0.00973734	1041.66	27.9157	6.85312	4.22009	18.7476	3.47679	1.11909	5.14177	0.78529	5.60641	1.25907	3.75657	0.555175	3.44356	0.519594
1	(Tanaka et al., 2023)	U1368-15	Nannofossil-bearing clay	13.99	3739.1	eastern South Pacific	81.0658	11.4363	5.02883	0.346104	1.85865	0.0811124	0.653752	16.3376	6.49177	1.11686	41.9372	0.0270375	0	1.2666		2.72258	414.752	1.46052	23.571	285.683	159.482	75.7624	0.681106	590.275	42.8922	25.9383	1.02083	0.00036253	798.445	29.1297	6.29205	4.33324	19.8596	3.62802	1.15475	5.39992	0.801981	5.78074	1.29844	3.86438	0.567526	3.52719	0.533058
1	(Tanaka et al., 2023)	U1368-16	Nannofossil-bearing clay	14.32	3739.1	eastern South Pacific	14.0947	13.2274	1.59772	5.77923	35.6029	1.35352	10.9163	18.8962	2.06251	7.37518	14.6651	2.21985	0.464444	0.789555		24.1452	582.413	176.124	55.2329	412.837	99.0699	338.31	28.661	278.457	33.5446	111.189	13.2215	2.09647	68.9656	19.2361	22.4233	4.17485	19.2076	4.23888	1.52534	5.35108	0.835485	5.55662	1.15064	3.35774	0.493131	3.02332	0.455658
1	(Tanaka et al., 2023)	U1368-17	Nannofossil-bearing clay	15.26	3739.1	eastern South Pacific	16.0074	12.2367	3.94093	1.34822	8.60425	0.310855	2.54665	17.481	5.08739	2.35172	35.3038	0.590698	0.0671919	0.9525		7.39085	277.711	50.9124	30.0116	213.804	287.8	203.774	6.45684	1059.8	39.2496	46.5192	4.22533	0.388422	560.217	24.3569	10.5337	4.23138	19.296	3.65856	1.19616	5.31278	0.792969	5.47269	1.17842	3.61465	0.517583	3.2067	0.485691
1	(Tanaka et al., 2023)	U1368-18	Nannofossil-bearing clay	15.51	3739.1	eastern South Pacific	49.067	11.4402	3.89126	1.43904	8.09668	0.334257	2.71819	16.3431	5.02326	2.26311	34.8343	0.536837	0.107078	0.931868		5.1842	436.667	38.2503	29.1649	225.695	334.877	548.477	2.22318	1190.69	40.9834	36.8072	2.68355	0.101925	763.558	26.1272	8.56545	4.33208	19.6661	3.79651	1.17319	5.3114	0.792284	5.62547	1.23364	3.66394	0.542405	3.30339	0.493222
1	(Tanaka et al., 2023)	U1368-19	Nannofossil-bearing clay	15.76	3739.1	eastern South Pacific	60.9732	12.6278	4.40386	0.751219	4.69605	0.162488	1.41897	18.0397	5.68498	1.45189	36.5108	0.264744	0.0245133	1.07929		3.6499	568.095	21.1871	28.4028	223.716	379.751	243.1	3.35199	1316.14	43.7427	32.3775	1.99855	0.237379	947.309	29.2053	7.96408	4.74908	21.685	4.20976	1.22731	5.72418	0.857543	5.95734	1.32462	4.07074	0.579546	3.55378	0.540112
1	(Tanaka et al., 2023)	U1368-20	Nannofossil-bearing clay	15.99	3739.1	eastern South Pacific	63.4491	11.5543	4.03329	0.914507	5.74708	0.201542	1.7274	16.5062	5.20661	1.60048	36.6116	0.4254	0.0822904	1.07535		3.3183	510.025	17.7964	25.467	210.532	347.251	226.137	1.78673	1301.38	40.2026	29.7764	1.79394	0.126078	903.742	25.5707	7.16788	4.12129	18.4393	3.61056	1.08407	5.04422	0.743167	5.38309	1.19823	3.63964	0.518097	3.22868	0.482307
1	(Tanaka et al., 2023)	U1369-1	Metalliferous pelagic clay	0.26	5275.2	eastern South Pacific	15.7641	5.51564	0.536772	8.89422	51.9353	0.714061	16.8002	7.87949	0.692924	2.86727	1.20297	5.05816	3.27347	0.0955758		23.4828	124.28	42.688	96.9056	164.648	280.474	143.612	101.213	232.325	22.8343	133.674	10.6632	6.76273	4185.69	27.4506	150.484	6.9575	26.7457	5.62067	1.20753	5.29777	0.830414	4.81771	0.949046	2.67064	0.401739	2.55748	0.400756
1	(Tanaka et al., 2023)	U1369-2	Metalliferous pelagic clay	0.51	5275.2	eastern South Pacific	21.6853	5.362	0.602239	8.97966	52.1537	0.709191	16.9616	7.66001	0.777436	2.83953	1.13342	4.99108	3.38272	0.103289		23.6214	121.148	41.1194	86.7203	158.983	279.141	130.172	97.5738	246.155	27.0069	131.991	10.2202	6.45646	5446.02	28.605	138.949	7.33168	27.943	6.26689	1.33186	6.08605	0.949848	5.59402	1.09184	3.09996	0.448951	3.06868	0.46104
1	(Tanaka et al., 2023)	U1369-3	Metalliferous pelagic clay	0.76	5275.2	eastern South Pacific	24.0646	5.36599	0.53464	8.90698	52.0064	0.691094	16.8243	7.6657	0.690171	2.87879	1.07585	5.0102	3.48499	0.0913462		26.1212	116.364	39.3515	79.7042	178.977	322.095	140.356	98.2218	269.06	24.0445	137.833	10.3024	6.30063	7065.59	27.656	142.852	6.95414	26.8907	5.80088	1.22886	5.6094	0.866388	5.09556	0.986366	2.72439	0.4028	2.68641	0.398121
1	(Tanaka et al., 2023)	U1369-4	Metalliferous pelagic clay	0.99	5275.2	eastern South Pacific	29.3225	5.5	0.69304	8.79199	51.8733	0.704515	16.6071	7.85714	0.894652	2.85756	1.09948	5.0501	3.48951	0.0982831		26.0901	126.345	40.0485	110.182	191.804	340.31	140.392	98.976	245.756	27.1038	142.437	11.0726	6.3949	5381.89	30.0288	161.214	7.77617	30.8348	6.99177	1.45596	6.46647	1.02724	5.87874	1.11288	3.08987	0.455063	3.02913	0.451388
1	(Tanaka et al., 2023)	U1369-5	Metalliferous pelagic clay	1.26	5275.2	eastern South Pacific	29.3512	5.36909	0.640473	8.8497	52.3693	0.699876	16.7161	7.67013	0.826792	2.8133	1.08154	5.02237	3.60514	0.0882892		27.2565	128.138	40.9105	102.276	175.14	322.8	145.218	101.68	213.949	24.7442	149.654	11.2391	6.50591	3688.85	30.0826	159.42	7.59843	29.7214	6.5244	1.41309	5.89537	0.950899	5.49123	1.03412	2.82303	0.420128	2.79383	0.420907
1	(Tanaka et al., 2023)	U1369-6	Metalliferous pelagic clay	1.49	5275.2	eastern South Pacific	41.653	5.24355	0.908586	8.74526	51.6058	0.663543	16.5188	7.49078	1.1729	2.75329	1.1472	5.11745	3.7766	0.157855		24.4975	121.763	32.9844	125.023	205.422	331.606	139.591	92.5712	230.092	45.4505	140.903	10.5294	5.69112	5019.32	38.7687	162.829	10.8065	44.6168	10.3155	2.41128	10.0789	1.61439	9.31849	1.78022	4.85835	0.697952	4.49571	0.679501
1	(Tanaka et al., 2023)	U1369-7	Metalliferous pelagic clay	1.76	5275.2	eastern South Pacific	45.0688	5.2576	0.894078	8.73996	51.6711	0.611574	16.5088	7.51086	1.15417	2.71668	1.05853	5.13998	3.81015	0.163699		25.2646	119.312	28.0556	117.91	206.773	351.027	142.36	90.5631	215.226	45.9327	140.611	9.98611	5.35659	5047.65	37.9249	152.863	10.7829	44.3934	10.1822	2.30724	10.071	1.58596	9.34283	1.79062	4.85443	0.698582	4.56794	0.68438
1	(Tanaka et al., 2023)	U1369-8	Metalliferous pelagic clay	1.99	5275.2	eastern South Pacific	44.5882	5.26042	0.871826	8.77075	51.5263	0.596579	16.567	7.51488	1.12545	2.69193	1.19682	5.18255	3.90613	0.156465		25.2464	119.773	26.3645	122.791	209.868	351.037	135.971	90.3329	178.817	39.1722	138.421	9.92203	5.30759	3072.33	34.2195	152.113	9.65136	39.5551	9.16767	2.11131	8.99764	1.41285	8.37578	1.59365	4.3359	0.636828	4.10662	0.632168
1	(Tanaka et al., 2023)	U1369-9	Metalliferous pelagic clay	2.26	5275.2	eastern South Pacific	44.5136	5.28106	0.908898	8.82496	50.9796	0.597202	16.6694	7.54438	1.1733	2.67778	1.21	5.23905	3.86209	0.226588		24.7924	121.476	25.6477	123.139	222.212	364.97	134.234	90.5843	184.472	58.1721	133.691	10.0807	5.2685	3093.08	42.738	153.551	11.9478	51.0466	11.5938	2.8231	12.0983	1.923	11.5301	2.18145	6.00331	0.870396	5.64384	0.862649
1	(Tanaka et al., 2023)	U1369-10	Metalliferous pelagic clay	2.51	5275.2	eastern South Pacific	41.0067	5.27447	0.846622	8.90259	51.1351	0.596384	16.816	7.53496	1.09291	2.72266	1.15063	5.26485	3.79176	0.221697		25.2592	121.042	24.2712	118.236	182.111	339.37	129.093	92.2959	179.126	53.4104	130.448	9.9943	5.35693	2608.77	39.3509	151.643	11.225	46.9498	10.8107	2.57494	11.0234	1.76106	10.4589	2.02248	5.54906	0.833131	5.27447	0.802026
1	(Tanaka et al., 2023)	U1369-11	Metalliferous pelagic clay	2.76	5275.2	eastern South Pacific	42.7285	4.97592	0.861791	8.89055	50.5632	0.577694	16.7933	7.10846	1.11249	2.79355	1.50127	5.30876	3.94255	0.218118		23.9494	118.124	21.4352	108.816	179.564	342.979	130.829	89.4167	187.991	54.8922	126.828	9.46847	5.22314	3010.77	38.9809	147.857	11.47	47.3903	10.7126	2.61054	11.2892	1.80122	10.7788	2.10323	5.78212	0.833533	5.42484	0.815448
1	(Tanaka et al., 2023)	U1369-12	Metalliferous pelagic clay	2.99	5275.2	eastern South Pacific	46.3509	4.72913	0.819754	8.80395	49.8809	0.556156	16.6297	6.75589	1.05823	2.86461	1.42239	5.68505	3.78853	0.234361		25.2283	119.914	22.2997	112.973	165.628	369.22	133.53	92.8659	194.293	60.5772	129.834	9.47779	5.34833	3031.92	41.5992	154.114	12.1327	51.4743	11.9647	2.86774	12.389	1.99285	11.6817	2.30112	6.40766	0.922394	5.95761	0.883096
1	(Tanaka et al., 2023)	U1369-13	Metalliferous pelagic clay	3.23	5275.2	eastern South Pacific	44.3047	4.72001	0.835197	8.96924	51.2141	0.578013	16.9419	6.74287	1.07816	2.5777	1.45007	5.36425	4.13769	0.269312		23.8559	114.793	21.6267	105.823	160.8	277.025	119.08	92.3654	189.076	66.6676	119.689	8.88806	5.39195	3128.53	44.4038	145.843	12.9055	54.9596	12.7078	3.0862	13.4431	2.11858	12.592	2.48445	6.93565	1.01334	6.50515	0.979636
1	(Tanaka et al., 2023)	U1369-14	Metalliferous pelagic clay	3.49	5275.2	eastern South Pacific	40.6762	4.69397	0.760883	8.86571	50.9234	0.586597	16.7463	6.70567	0.982231	2.70182	1.32396	5.30953	4.30171	0.278679		24.4267	114.746	21.651	97.418	152.389	258.368	120.668	90.335	197.585	70.5755	119.967	8.59844	5.21778	4234.97	46.0747	139.373	13.5694	58.0191	13.1377	3.16916	14.0077	2.22898	13.4738	2.63929	7.30975	1.08544	6.91038	1.05127
1	(Tanaka et al., 2023)	U1369-15	Metalliferous pelagic clay	3.76	5275.2	eastern South Pacific	32.0821	4.77382	0.624304	8.88359	51.2941	0.60695	16.7801	6.81974	0.80592	2.88324	1.22303	5.53374	3.93376	0.202621		24.7032	115.577	26.1961	84.9496	169.896	253.794	127.956	92.2278	178.975	49.6697	116.372	8.71398	5.44309	2911.41	34.1486	135.434	10.3312	42.8183	9.90299	2.42081	10.4376	1.65611	9.80777	1.8968	5.3368	0.78859	5.06747	0.76604
1	(Tanaka et al., 2023)	U1369-16	Metalliferous pelagic clay	4.01	5275.2	eastern South Pacific	39.9339	4.60167	0.703655	8.59957	50.4526	0.603459	16.2436	6.57381	0.908355	3.78722	1.27658	5.89526	3.12043	0.233422		27.3024	115.058	26.3233	88.765	225.366	359.657	169.089	85.8021	209.942	59.0204	127.257	9.04326	5.50379	5054.32	38.7323	131.552	11.729	50.6436	11.7862	2.80135	12.3671	1.94903	11.5499	2.24938	6.23937	0.900958	5.91432	0.902885
1	(Tanaka et al., 2023)	U1369-17	Metalliferous pelagic clay	4.26	5275.2	eastern South Pacific	43.8042	4.58844	0.736968	8.58679	50.5148	0.623022	16.2195	6.55492	0.951359	3.74086	1.41612	5.42075	3.47073	0.300142		26.985	120.025	24.8163	98.6901	217.738	306.055	162.604	88.2821	249.86	75.6886	121.258	9.12932	5.53512	6124.28	49.334	138.201	13.7771	59.4089	13.4323	3.21837	14.5602	2.32655	13.7943	2.71283	7.60845	1.1067	7.34808	1.10208
1	(Tanaka et al., 2023)	U1369-18	Metalliferous pelagic clay	4.49	5275.2	eastern South Pacific	41.8365	4.52199	0.715795	8.5683	50.7632	0.611769	16.1846	6.45999	0.924026	3.77349	1.38285	5.55053	3.30009	0.301333		26.875	117.322	23.9687	91.769	213.814	315.48	160.85	86.2776	232.439	67.8022	121.933	9.19022	5.55149	5790.21	45.1875	137.695	13.1103	54.5265	12.4958	2.96744	13.1856	2.10235	12.6569	2.45683	6.90585	1.00398	6.54885	0.974242
1	(Tanaka et al., 2023)	U1369-19	Metalliferous pelagic clay	4.74	5275.2	eastern South Pacific	44.1958	4.6367	0.728997	8.64436	51.0632	0.615559	16.3282	6.62385	0.941069	3.55515	1.38478	5.41547	3.43331	0.31369		25.8624	117.661	24.1381	96.3665	215.994	330.367	156.627	88.9943	184.185	68.1937	119.677	9.10537	5.69813	2899.77	43.6363	137.661	12.7357	54.0625	12.5638	3.0865	13.3119	2.11622	12.8182	2.48308	7.07228	1.01914	6.66221	1.01466
1	(Tanaka et al., 2023)	U1369-20	Metalliferous pelagic clay	4.99	5275.2	eastern South Pacific	34.3155	4.62528	0.601428	8.79011	51.6079	0.612505	16.6035	6.60754	0.776389	3.41226	1.36509	5.44662	3.39395	0.304879		25.4319	118.421	27.3186	91.4186	182.46	346.322	154.996	91.5834	201.005	70.2475	122.719	9.0658	5.8559	4154.37	44.8488	141.192	13.51	56.2976	13.1474	3.13028	13.6414	2.21485	13.2131	2.59021	7.17585	1.04168	6.83005	1.02678
1	(Tanaka et al., 2023)	U1369-21	Metalliferous pelagic clay	5.26	5275.2	eastern South Pacific	33.8806	4.77262	0.692408	8.88996	52.4875	0.620156	16.7921	6.81803	0.893836	2.80314	1.38683	5.0193	3.88865	0.334497		26.5436	119.662	20.5591	88.1561	217.307	305.922	135.989	96.5801	176.246	77.06	128.541	9.35364	5.80351	2852.29	47.9974	140.872	14.8486	62.6728	14.7994	3.63785	15.627	2.49792	15.0391	2.91156	8.13807	1.18034	7.54881	1.12231
1	(Tanaka et al., 2023)	U1369-22	Metalliferous pelagic clay	5.49	5275.2	eastern South Pacific	36.6077	4.61103	0.720655	8.72463	51.4375	0.586931	16.4799	6.58718	0.9303	2.86873	1.4568	5.63674	3.71845	0.358935		26.7896	111.281	19.4559	90.1092	202.355	331.55	126.862	85.8808	200.516	77.7044	122.935	8.31126	5.1187	4321.77	48.7998	138.035	15.0717	64.6001	15.1743	3.68049	16.0321	2.52535	15.1694	2.94477	8.23513	1.1898	7.6841	1.14937
1	(Tanaka et al., 2023)	U1369-23	Metalliferous pelagic clay	5.76	5275.2	eastern South Pacific	40.4253	4.50004	0.756427	8.54777	51.1415	0.564269	16.1458	6.42864	0.976478	2.76913	2.18929	5.37063	4.07538	0.485491		26.9839	112.938	18.7565	107.977	195.637	366.277	132.425	86.9285	210.953	101.241	122.647	8.06823	4.87135	4844.82	64.4594	147.618	19.5629	81.5607	19.1205	4.59738	20.2309	3.20036	19.2458	3.69782	10.331	1.4606	9.19698	1.39085
1	(Tanaka et al., 2023)	U1369-24	Metalliferous pelagic clay	6.44	5275.2	eastern South Pacific	38.1592	4.77388	0.982145	9.07419	52.1948	0.602511	17.1401	6.81983	1.26786	2.14852	1.52661	5.01322	4.45229	0.425084		25.2545	129.597	19.4356	133.3	245.556	265.844	117.483	104.916	165.47	91.4317	122.024	9.96578	5.66293	1322.06	62.9295	162.017	19.8558	82.7569	19.5623	4.71576	19.8698	3.14405	18.3272	3.50757	9.6339	1.34453	8.57987	1.28721
1	(Tanaka et al., 2023)	U1369-25	Metalliferous pelagic clay	6.69	5275.2	eastern South Pacific	37.0179	4.79115	1.04082	9.11034	52.1516	0.602532	17.2084	6.8445	1.34361	2.13211	1.46449	4.94764	4.49481	0.415635		24.8965	127.813	18.586	133.87	229.807	247.331	107.928	101.379	154.009	87.9782	117.875	9.72218	5.52461	952.382	60.5758	162.068	19.3522	80.7325	19.3113	4.51435	19.1517	3.0224	17.6401	3.36274	9.28414	1.31076	8.27573	1.25237
1	(Tanaka et al., 2023)	U1369-26	Metalliferous pelagic clay	6.96	5275.2	eastern South Pacific	35.4061	4.82477	1.074	9.14981	52.0196	0.599591	17.283	6.89252	1.38644	2.1493	1.42887	4.96461	4.33181	0.453844		23.9064	125.008	17.7415	137.693	223.657	238.421	106.111	98.0526	152.722	92.9593	117.597	9.64385	5.45558	794.854	64.6143	163.822	20.2124	83.5755	19.759	4.65484	19.5475	3.09872	18.3569	3.54994	9.665	1.34364	8.69043	1.30237
1	(Tanaka et al., 2023)	U1369-27	Metalliferous pelagic clay	7.19	5275.2	eastern South Pacific	37.6337	4.85354	1.10458	9.13064	51.7366	0.597902	17.2468	6.93363	1.42591	2.14579	1.57377	4.94864	4.36459	0.55909		24.9772	126.764	18.1343	146.234	224.579	243.696	110.394	103.68	161.527	117.776	119.777	9.81019	5.60452	777.046	77.3263	172.81	23.9826	100.189	23.4904	5.44877	23.8309	3.68496	22.1409	4.23222	11.684	1.64968	10.4546	1.54197
1	(Tanaka et al., 2023)	U1369-28	Metalliferous pelagic clay	7.46	5275.2	eastern South Pacific	39.2134	4.85515	1.16743	9.06331	51.3366	0.593769	17.1196	6.93593	1.50705	2.16823	1.79701	4.98286	4.3854	0.681496		25.0515	127.071	19.0344	153.325	255.999	259.609	111.543	100.311	163.696	133.093	121.585	10.083	5.53587	652.211	86.5539	179.348	25.9291	109.555	25.15	5.87441	25.9136	4.0389	24.0567	4.68664	13.0197	1.82595	11.9245	1.77751
1	(Tanaka et al., 2023)	U1369-29	Metalliferous pelagic clay	7.69	5275.2	eastern South Pacific	40.7836	4.94463	1.18958	8.98443	50.6715	0.606125	16.9706	7.06376	1.53564	2.26281	2.15932	5.03934	4.24011	0.782604		26.812	129.548	19.7734	164.882	249.928	270.666	121.532	99.1709	170.593	147.84	124.219	10.3501	5.62296	754.314	91.959	187.122	27.1729	114.924	26.1412	6.04466	27.1958	4.22781	25.7785	5.07139	14.2231	2.00605	12.9326	1.97244
1	(Tanaka et al., 2023)	U1369-30	Metalliferous pelagic clay	7.94	5275.2	eastern South Pacific	41.3144	5.08905	1.25118	9.00862	50.6326	0.625253	17.0163	7.27007	1.61516	2.35552	2.03415	4.7801	4.23312	0.818631		27.6029	133.735	20.2971	165.66	281.794	287.715	118.509	96.0725	170.525	144.139	125.24	10.4697	5.81692	897.786	88.5687	187.285	25.7283	112.287	25.4886	5.86777	26.3622	4.11467	25.3557	4.94335	13.8696	1.97145	12.686	1.92793
1	(Tanaka et al., 2023)	U1369-31	Metalliferous pelagic clay	8.21	5275.2	eastern South Pacific	45.3231	5.34623	1.31094	8.92374	50.1181	0.664967	16.856	7.63747	1.69231	2.50995	2.06756	4.85251	3.77826	0.849834		26.8453	146.577	22.5882	166.716	296.663	290.716	125.252	99.4737	177.887	151.062	128.648	11.2299	6.09051	799.846	91.1635	192.449	26.531	113.942	25.2909	6.00294	27.186	4.22368	26.0863	5.16281	14.5844	2.06037	13.3749	2.00393
1	(Tanaka et al., 2023)	U1369-32	Metalliferous pelagic clay	8.46	5275.2	eastern South Pacific	50.2809	5.45535	1.22327	8.93464	50.1847	0.679005	16.8766	7.79336	1.57912	2.50965	2.23418	4.70974	3.77645	0.968296		26.9094	154.121	24.2006	172.21	220.913	276.876	126.982	101.554	182.712	168.523	132.094	11.7837	6.30123	682.266	99.1749	200.521	28.4723	122.115	27.2687	6.37977	29.0374	4.44421	27.7172	5.54332	15.6496	2.23969	14.3814	2.18226
1	(Tanaka et al., 2023)	U1369-33	Metalliferous pelagic clay	8.69	5275.2	eastern South Pacific	44.3708	5.35274	1.24428	8.90389	50.3242	0.67004	16.8185	7.64677	1.60625	2.49162	2.38719	4.73094	3.80213	1.03417		26.8567	151.377	25.8942	166.475	240.016	271.623	125.765	97.991	179.55	168.837	128.117	11.379	6.3136	597.627	96.8656	191.624	27.64	118.992	26.3135	6.31244	28.6064	4.38582	27.3203	5.49696	15.5714	2.20751	14.4992	2.20262
1	(Tanaka et al., 2023)	U1369-34	Metalliferous pelagic clay	8.96	5275.2	eastern South Pacific	42.9707	5.29698	1.20614	8.93188	50.8578	0.673228	16.8713	7.56712	1.55701	2.47681	2.2718	4.53621	3.83435	0.997374		25.4492	150.701	24.7597	164.85	241.642	270.524	129.206	99.5529	179.566	166.897	127.073	11.4136	6.23629	711.243	94.8681	187.397	27.5982	115.676	26.4267	6.29877	28.2586	4.36752	26.9355	5.40368	15.4511	2.18951	14.0706	2.17082
1	(Tanaka et al., 2023)	U1369-35	Metalliferous pelagic clay	9.19	5275.2	eastern South Pacific	42.4283	5.22172	1.14022	8.93201	51.0609	0.673012	16.8716	7.4596	1.47192	2.48375	2.2227	4.6759	3.78719	0.960916		24.9712	146.016	25.3064	161.412	248.032	264.834	138.572	100.872	178.944	162.756	125.333	11.1019	6.15085	807.636	90.7961	180.023	26.3152	110.018	25.0363	5.89477	26.8645	4.19831	25.9334	5.24654	14.8955	2.14338	14.117	2.12568
1	(Tanaka et al., 2023)	U1369-36	Metalliferous pelagic clay	9.44	5275.2	eastern South Pacific	52.6997	5.24777	1.23627	8.88972	50.7184	0.6895	16.7917	7.49682	1.59591	2.46632	2.26787	4.69451	3.73364	0.975638		24.5113	155.592	27.3376	162.793	271.92	267.849	137.985	99.3513	186.041	159.442	124.182	10.9091	6.08301	850.438	88.4913	179.59	24.2992	103.58	23.2552	5.56252	25.283	3.98498	24.7168	5.02182	14.7136	2.13538	13.6437	2.12332
1	(Tanaka et al., 2023)	U1369-37	Metalliferous pelagic clay	9.69	5275.2	eastern South Pacific	45.993	5.17363	1.10885	8.97094	51.1208	0.66812	16.9451	7.3909	1.43142	2.46178	2.23446	4.57241	3.88304	0.964753		23.0075	151.381	27.01	150.156	225.91	246.8	137.467	104.406	181.633	139.998	120.314	10.3019	6.14279	878.887	76.0138	165.996	21.3379	88.5853	20.4198	4.83112	22.0156	3.41169	21.2505	4.35045	12.7335	1.82985	12.0306	1.85018
1	(Tanaka et al., 2023)	U1369-38	Metalliferous pelagic clay	9.93	5275.2	eastern South Pacific	44.5228	5.04046	1.07868	8.93518	50.8422	0.650813	16.8776	7.20066	1.39248	2.39095	2.5365	4.74667	3.9948	1.05039		21.8671	147.003	27.115	143.538	219.707	238.741	130.074	100.679	178.976	147.465	119.115	10.1314	5.85934	617.789	79.3071	163.504	22.0519	90.9856	20.8841	5.05301	22.8753	3.60659	22.1876	4.55195	13.3061	1.92584	12.6384	1.94998
1	(Tanaka et al., 2023)	U1369-39	Metalliferous pelagic clay	10.19	5275.2	eastern South Pacific	43.1751	4.83801	1.07551	8.94639	51.3941	0.60834	16.8987	6.91144	1.38838	2.31058	2.19242	4.7024	4.09222	0.981283		22.0818	139.716	28.4173	140.413	214.177	239.518	125.552	99.2644	171.645	142.094	120.048	9.85909	5.4331	778.711	77.4775	158.376	21.6492	90.3968	20.8261	4.96409	22.4636	3.49699	21.9755	4.39621	12.9287	1.8596	12.066	1.86409
1	(Tanaka et al., 2023)	U1369-40	Metalliferous pelagic clay	10.46	5275.2	eastern South Pacific	39.7628	4.61453	0.992397	8.9432	52.2448	0.584164	16.8927	6.59218	1.28109	2.22019	2.04735	4.77776	4.1936	0.899354		21.9899	134.298	24.3092	123.471	218.933	239.421	124.053	98.2658	159.251	128.275	115.518	9.30259	5.27701	848.363	72.0859	146.443	20.5483	84.9152	19.4923	4.63204	20.8979	3.26056	20.3089	4.13533	11.9289	1.7251	11.1	1.71358
1	(Tanaka et al., 2023)	U1369-41	Metalliferous pelagic clay	10.69	5275.2	eastern South Pacific	38.5654	4.5754	1.03081	8.94829	52.1455	0.582807	16.9023	6.53629	1.33068	2.19106	2.08132	4.71963	4.15619	0.95075		22.6165	141.123	26.4697	125.1	273.48	255.997	124.213	100.228	164.572	128.979	115.789	9.21466	5.38932	1111.41	72.5354	146.933	20.2207	84.8794	19.5681	4.57416	20.8481	3.21028	20.2524	4.11125	12.0434	1.73774	11.0455	1.69501
1	(Tanaka et al., 2023)	U1369-42	Metalliferous pelagic clay	10.94	5275.2	eastern South Pacific	37.485	4.54262	0.933193	8.99249	52.4364	0.578241	16.9858	6.48945	1.20467	2.17674	2.05442	4.67133	4.15888	0.944274		22.5892	143.895	30.2663	122.931	198.521	246.954	123.243	101.838	164.43	128.858	120.193	9.17069	5.50024	1200.99	73.017	147.3	20.396	83.4736	19.3454	4.70882	20.8922	3.29297	20.4647	4.16062	12.0381	1.74858	11.2761	1.70954
1	(Tanaka et al., 2023)	U1369-43	Metalliferous pelagic clay	11.21	5275.2	eastern South Pacific	35.0027	4.52009	0.902961	8.90784	52.6749	0.57912	16.8259	6.45728	1.16564	2.16754	2.2508	4.38595	4.24996	1.07868		23.0197	143.416	31.5321	116.778	198.013	236.974	122.558	99.7309	170.09	130.851	117.987	9.14397	5.50974	1305.28	74.3324	144.165	21.0427	86.7188	19.722	4.67007	21.3076	3.28235	20.986	4.27373	12.3432	1.78098	11.5071	1.76226
1	(Tanaka et al., 2023)	U1369-44	Metalliferous pelagic clay	11.46	5275.2	eastern South Pacific	37.4785	4.49691	0.971332	8.86022	52.286	0.56583	16.736	6.42416	1.2539	2.13737	2.32722	4.52293	4.29883	1.10203		22.6381	138.714	23.5509	125.291	258.029	244.949	123.575	97.188	180.847	139.305	117.822	9.0948	5.06681	1637.6	79.8148	144.383	22.4889	95.0857	21.5313	5.09282	23.2046	3.61754	22.4386	4.51665	13.1835	1.88844	12.0601	1.83628
1	(Tanaka et al., 2023)	U1369-45	Metalliferous pelagic clay	11.69	5275.2	eastern South Pacific	37.3041	4.61229	1.01998	8.88185	51.7713	0.559044	16.7768	6.58899	1.3167	2.18836	2.16813	4.7436	4.26914	1.00499		24.3682	137.493	23.0379	126.623	240.337	262.814	127.631	91.4544	169.285	138.62	123.114	9.12258	4.86667	1229.86	78.3962	146.261	21.9912	97.1503	21.5435	5.09711	23.356	3.56579	22.3103	4.50798	13.1797	1.85877	12.0642	1.85918
1	(Tanaka et al., 2023)	U1369-46	Metalliferous pelagic clay	11.96	5275.2	eastern South Pacific	40.3642	4.71636	1.05658	8.94873	51.7313	0.556092	16.9032	6.73766	1.36395	2.1801	1.89422	4.74015	4.29473	0.860421		23.3292	137.184	21.1805	129.347	260.868	273.54	129.129	92.5775	158.357	122.107	122.629	9.3217	4.87688	1024.26	69.4229	143.162	19.6386	85.8161	19.0714	4.54067	20.486	3.18551	19.6221	4.03535	11.6839	1.67379	10.8534	1.65033
1	(Tanaka et al., 2023)	U1369-47	Metalliferous pelagic clay	12.19	5275.2	eastern South Pacific	41.2105	4.72384	1.10073	8.95667	51.0309	0.530902	16.9182	6.74834	1.42094	2.13922	1.88204	4.94621	4.40612	0.862487		23.6946	129.906	22.6439	122.986	284.687	275.76	125.852	88.6621	152.945	120.87	122.328	9.04337	4.59685	790.795	68.6759	138.983	19.9757	87.2671	19.4551	4.57705	20.5696	3.20773	19.6801	4.03713	11.6481	1.66362	10.8232	1.67778
1	(Tanaka et al., 2023)	U1369-48	Metalliferous pelagic clay	12.46	5275.2	eastern South Pacific	44.7697	4.55788	1.11897	8.96781	50.698	0.522593	16.9392	6.51125	1.44449	2.08025	1.9588	4.95543	4.60765	0.94398		24.3846	126.54	28.578	126.587	245.99	271.785	126.318	90.4995	167.148	129.447	127.705	9.3186	4.52069	1153.33	76.332	140.539	21.0926	92.7516	20.6007	4.79503	22.0287	3.38841	21.0682	4.25494	12.2068	1.78926	11.5792	1.79925
1	(Tanaka et al., 2023)	U1369-49	Metalliferous pelagic clay	12.69	5275.2	eastern South Pacific	47.2352	4.54461	1.08658	8.85655	50.4253	0.533876	16.729	6.4923	1.40268	2.07527	2.11086	4.99653	4.47543	1.02577		25.6345	124.216	19.773	129.001	320.618	309.894	131.889	87.5289	171.626	140.024	133.036	9.64316	4.42688	1109.8	81.432	138.005	22.4115	98.1189	21.505	5.18918	22.9156	3.49812	22.0327	4.53556	12.9951	1.8583	12.2456	1.88593
1	(Tanaka et al., 2023)	U1369-50	Metalliferous pelagic clay	12.96	5275.2	eastern South Pacific	47.6775	4.49766	1.12969	8.83842	50.4695	0.500441	16.6948	6.42523	1.45832	2.14174	2.16004	4.9358	4.50123	1.09969		26.0097	125.13	22.183	126.037	311.359	310.019	130.918	87.3636	168.695	140.32	131.01	9.1962	4.49146	1140.81	81.6658	136.995	21.841	96.4086	21.1314	5.09187	22.9655	3.56124	22.1726	4.5565	13.1665	1.88102	12.5418	1.8556
1	(Tanaka et al., 2023)	U1369-51	Metalliferous pelagic clay	13.19	5275.2	eastern South Pacific	43.0409	4.52924	1.03946	8.76455	51.004	0.505252	16.5553	6.47034	1.34185	2.2178	2.28462	4.75139	4.52439	1.13041		26.2697	119.793	25.7613	129.37	246.929	314.166	139.077	92.3808	169.264	145.472	138.577	9.827	4.7019	1351.94	85.0287	142.888	24.132	99.9579	22.4858	5.36284	24.28	3.68496	23.0892	4.84953	14.1643	2.01537	12.7973	1.98071
1	(Tanaka et al., 2023)	U1369-52	Metalliferous pelagic clay	13.44	5275.2	eastern South Pacific	47.1498	4.47691	1.14063	8.72499	50.9196	0.514988	16.4805	6.39558	1.47244	2.13339	2.38584	4.82859	4.36776	1.22918		25.8603	121.817	23.7408	135.84	314.391	327.178	138.977	91.57	176.54	153.568	136.483	9.89474	4.49734	1559.04	90.6846	146.191	25.4756	105.762	23.7228	5.63452	25.699	3.92075	24.534	5.11041	14.9164	2.10242	13.2138	2.05901
1	(Tanaka et al., 2023)	U1369-53	Metalliferous pelagic clay	13.69	5275.2	eastern South Pacific	45.9192	4.37933	1.05898	8.66087	50.8246	0.508153	16.3594	6.25618	1.36704	2.14676	2.66504	4.76946	4.42977	1.34863		25.7717	118.271	21.991	126.903	252.219	313.11	143.048	92.1179	195.373	165.866	138.151	10.2006	4.54061	2066.14	95.6134	147.125	26.929	111.091	24.8735	5.95784	27.0313	4.12496	25.5608	5.3151	15.7449	2.22532	13.701	2.12479
1	(Tanaka et al., 2023)	U1369-54	Metalliferous pelagic clay	13.96	5275.2	eastern South Pacific	42.1622	4.31405	1.07324	8.74253	51.1307	0.496325	16.5137	6.16294	1.38546	1.928	2.65354	4.79873	4.49928	1.45201		25.5195	118.19	21.8675	140.251	234.7	269.292	131.91	93.4554	195.956	178.845	129.506	10.0514	4.30489	2162.74	101.965	152.27	28.1094	119.154	26.7737	6.3541	28.65	4.34995	27.6439	5.73418	16.7394	2.34329	14.7655	2.29095
1	(Tanaka et al., 2023)	U1369-55	Metalliferous pelagic clay	14.19	5275.2	eastern South Pacific	44.16	4.33904	1.16326	8.77919	50.1908	0.511322	16.5829	6.19863	1.50166	1.84408	2.93595	4.92309	4.5576	1.64472		27.4084	123.623	21.554	148.743	246.469	271.363	130.027	93.0449	200.254	208.677	138.674	10.6756	4.08604	1561.83	114.329	161.372	31.3879	129.874	29.3804	7.17921	32.2903	4.94524	31.4358	6.59763	19.4816	2.69901	17.1006	2.63168
1	(Tanaka et al., 2023)	U1369-56	Metalliferous pelagic clay	14.46	5275.2	eastern South Pacific	42.139	4.29769	1.05855	8.84811	50.37	0.525644	16.7131	6.13956	1.36649	1.79932	2.81385	4.8714	4.69496	1.50434		25.9549	117.618	20.7924	141.925	245.313	262.802	131.954	89.5451	181.114	187.952	139.369	10.9863	3.90489	1049.84	105.087	154.034	29.0096	120.428	27.3638	6.54246	29.9429	4.55651	28.5956	5.9883	17.9196	2.47419	15.3454	2.37641
1	(Tanaka et al., 2023)	U1369-57	Metalliferous pelagic clay	14.69	5275.2	eastern South Pacific	40.6158	4.29473	1.10044	8.85099	50.4803	0.511736	16.7185	6.13533	1.42057	1.79933	2.66231	4.84223	4.67991	1.45817		26.5319	116.651	21.8255	139.999	243.831	255.093	132.945	90.6732	174.093	190.031	136.826	10.6842	3.79776	988.764	105.351	155.225	29.0892	120.616	27.802	6.69522	29.9563	4.54542	28.4186	5.98116	17.5871	2.46898	15.4285	2.35944
1	(Tanaka et al., 2023)	U1369-58	Metalliferous pelagic clay	14.99	5275.2	eastern South Pacific	41.5271	4.34736	1.08145	8.90558	50.5302	0.519612	16.8216	6.21052	1.39606	1.77772	2.63301	4.84665	4.7087	1.43928		26.4509	126.241	20.7352	141.68	336.965	279.364	140.768	93.4412	172.643	194.415	141.462	10.6555	3.81108	965.077	105.831	160.037	28.8964	122.25	28.0087	6.69235	30.0482	4.55376	28.8092	6.02679	17.6277	2.48643	15.4089	2.34888
1	(Tanaka et al., 2023)	U1369-59	Metalliferous pelagic clay	15.19	5275.2	eastern South Pacific	44.0082	4.4107	1.25814	8.90654	49.9976	0.483845	16.8235	6.301	1.62414	1.80592	2.75984	4.86783	4.41428	1.55253		27.6336	130.097	18.2037	165.105	408.314	298.829	150.506	93.2879	172.804	211.346	137.023	10.1957	3.94865	652.563	116.641	174.957	32.2773	132.679	30.7744	7.41534	32.8967	5.07565	31.6044	6.6477	19.213	2.68893	16.6494	2.54181
1	(Tanaka et al., 2023)	U1369-60	Metalliferous pelagic clay	15.43	5275.2	eastern South Pacific	43.8953	4.47948	1.2644	8.96544	49.9076	0.484611	16.9347	6.39926	1.63223	1.79867	2.85249	4.85715	4.39001	1.6074		27.5417	126.927	16.6036	168.925	429.518	282.747	156.526	92.2168	168.819	219.326	137.688	10.0072	3.99417	500.423	118.856	179.178	33.0354	134.812	31.3249	7.6792	34.2034	5.27335	33.2501	6.90682	19.817	2.83229	17.6388	2.64142
1	(Tanaka et al., 2023)	U1369-61	Metalliferous pelagic clay	15.73	5275.2	eastern South Pacific	44.7858	4.52405	1.40336	8.98278	49.7198	0.476351	16.9675	6.46292	1.8116	1.82908	2.84523	4.70925	4.42234	1.63596		28.108	132.177	17.4711	185.563	594.261	331.058	167.163	89.7015	163.289	234.863	138.444	9.99704	3.98436	500.229	136.662	182.166	36.5561	150.305	34.8146	8.30693	37.8751	5.78804	36.9984	7.76543	22.1697	3.03866	18.6319	2.80447
1	(Tanaka et al., 2023)	U1369-62	Metalliferous pelagic clay	17.46	5275.2	eastern South Pacific	43.0435	4.35309	1.23078	8.36385	47.2505	0.490667	15.7984	6.21871	1.58883	2.2071	2.8128	5.9572	4.39443	1.44953		25.9376	118.037	20.027	159.541	361.34	274.941	214.975	85.9432	180.894	185.429	129.029	9.65639	3.6822	898.505	102.603	165.651	28.6152	117.771	27.3985	6.5151	29.1785	4.58836	28.9063	6.00516	17.1588	2.42853	14.9927	2.29684
1	(Tanaka et al., 2023)	U1370-1	Metalliferous pelagic clay	0.49	5073.6	eastern South Pacific	17.4534	5.11061	0.534729	8.90793	51.8864	0.756466	16.8261	7.30087	0.690287	3.00564	1.32542	5.19048	3.16558	0.0716943		19.612	120.167	47.9052	68.2196	125.492	189.91	143.024	119.716	230.752	21.2584	132.246	11.2048	7.4787	3160.24	25.7402	119.661	6.54236	25.0103	5.48729	1.19126	4.78954	0.753439	4.65523	0.900748	2.51465	0.376568	2.48886	0.372414
1	(Tanaka et al., 2023)	U1370-2	Metalliferous pelagic clay	0.99	5073.6	eastern South Pacific	16.5237	5.27669	0.512814	8.96344	52.4418	0.776766	16.9309	7.53812	0.661996	3.02076	1.30655	4.98471	3.16307	0.0725349		20.8165	124.832	53.4123	78.7296	134.777	214.331	152.281	122.745	227.393	22.5542	132.305	11.6273	7.79485	2705.26	28.6098	124.55	7.53661	29.0199	6.2557	1.36562	5.45498	0.8637	5.09207	0.987083	2.74435	0.39366	2.68827	0.399583
1	(Tanaka et al., 2023)	U1370-3	Metalliferous pelagic clay	1.49	5073.6	eastern South Pacific	29.5888	5.26165	0.727218	8.84088	52.286	0.781849	16.6994	7.51664	0.938773	3.00555	1.32739	5.10186	3.1717	0.0793849		20.9687	125.347	50.3947	95.2311	158.113	225.683	145.854	119.296	226.188	21.3112	124.483	11.4765	7.51131	2494.8	26.9523	130.203	6.85363	27.1794	5.78821	1.31325	5.11363	0.811851	4.92323	0.930501	2.61265	0.383442	2.61921	0.388875
1	(Tanaka et al., 2023)	U1370-4	Metalliferous pelagic clay	1.99	5073.6	eastern South Pacific	39.428	5.11156	0.885108	8.6348	51.182	0.759607	16.3102	7.30223	1.14259	3.09574	1.34546	5.47827	3.12667	0.120991		21.5723	123.669	41.9356	114.699	186.313	254.992	293.501	112.682	233.532	33.7835	132.82	11.5842	6.83791	2680.51	33.03	148.554	9.19146	36.6072	8.49387	1.97658	7.82665	1.24386	7.28881	1.42568	4.01092	0.586132	3.79651	0.563135
1	(Tanaka et al., 2023)	U1370-5	Metalliferous pelagic clay	2.49	5073.6	eastern South Pacific	50.0132	5.01885	0.927786	8.38797	50.6985	0.701373	15.844	7.16979	1.19769	3.39163	1.38732	5.58739	3.11762	0.11251		22.7094	122.805	36.2232	122.064	244.218	302.312	159.636	101.449	201.658	34.8321	136.638	10.9406	6.39932	2216.26	33.0259	161.866	9.42307	38.3814	8.57749	2.067	8.1804	1.27245	7.74891	1.4809	4.04339	0.590241	3.80199	0.561514
1	(Tanaka et al., 2023)	U1370-6	Metalliferous pelagic clay	2.99	5073.6	eastern South Pacific	47.0353	5.06031	0.850275	8.58652	51.063	0.688869	16.219	7.22902	1.09763	3.39325	1.19069	5.63048	2.95256	0.0921533		21.6743	119.519	41.3072	112.773	212.86	288.548	176.642	102.416	184.332	27.3872	134.655	10.5025	6.48	1819.69	28.9529	151.751	8.15735	32.837	7.24746	1.66013	6.53321	1.03983	6.15077	1.16038	3.2475	0.476352	3.14112	0.454071
1	(Tanaka et al., 2023)	U1370-7	Metalliferous pelagic clay	3.49	5073.6	eastern South Pacific	47.055	5.03416	0.854202	8.73887	50.8042	0.678372	16.5068	7.19166	1.1027	3.2398	1.64904	5.39693	3.20975	0.108357		20.9061	122.647	36.6652	116.373	213.119	270.017	149.353	100.226	169.296	31.9237	130.216	10.4856	6.48037	1431.1	30.1087	150.022	8.34856	33.7626	7.73914	1.82649	7.32165	1.14888	6.93321	1.36255	3.77893	0.561931	3.70338	0.528954
1	(Tanaka et al., 2023)	U1370-8	Metalliferous pelagic clay	3.99	5073.6	eastern South Pacific	46.2142	5.13436	0.959812	8.90779	50.8951	0.692909	16.8258	7.3348	1.23903	3.27673	1.18524	5.45301	3.00595	0.109407		20.7039	125.897	34.4104	113.097	226.953	312.839	152.123	102.579	172.181	34.4087	121.848	10.429	6.566	1409.97	30.4787	139.368	8.35709	33.4945	7.64036	1.79119	7.34166	1.17287	7.10471	1.40166	3.87439	0.567375	3.68708	0.558337
1	(Tanaka et al., 2023)	U1370-9	Metalliferous pelagic clay	4.49	5073.6	eastern South Pacific	31.4186	5.0915	0.589496	8.94527	51.1929	0.695368	16.8966	7.27357	0.760986	3.25265	1.21576	5.60396	3.06764	0.0929588		20.1537	118.981	46.7787	78.5541	143.357	244.301	140.309	101.368	161.916	26.763	110.672	9.94709	6.68584	1086.44	27.9978	131.701	7.55062	29.6631	6.66485	1.549	6.15673	0.961191	5.66989	1.10114	3.07367	0.444497	2.943	0.423439
1	(Tanaka et al., 2023)	U1370-10	Metalliferous pelagic clay	4.99	5073.6	eastern South Pacific	36.5082	4.95649	0.718935	9.01216	51.1353	0.68878	17.023	7.0807	0.928079	3.20551	1.34117	5.52298	3.06812	0.0928079		19.608	122.577	40.9065	79.9718	143.285	250.324	133.255	99.7133	167.983	25.7701	109.17	9.98411	6.60846	1078.29	25.1748	129.048	6.97916	27.9298	6.16543	1.501	5.94727	0.933373	5.63704	1.0887	3.07013	0.449247	2.98308	0.442962
1	(Tanaka et al., 2023)	U1370-11	Metalliferous pelagic clay	5.49	5073.6	eastern South Pacific	27.5636	4.92934	0.599831	8.93704	50.7053	0.684947	16.8811	7.04191	0.774328	3.1721	1.40455	5.57443	3.24415	0.0829963		21.0488	122.034	49.8352	70.4183	164.99	252.833	138.309	100.757	169.569	24.9956	110.136	9.97348	6.78938	1431.82	27.9675	125.553	7.5825	29.334	6.35017	1.48618	5.81675	0.92337	5.36434	1.05157	2.90995	0.408756	2.85632	0.413356
1	(Tanaka et al., 2023)	U1370-12	Metalliferous pelagic clay	5.99	5073.6	eastern South Pacific	36.8686	4.8295	0.639346	8.87812	50.6758	0.67841	16.7698	6.89928	0.825338	3.2551	1.39854	5.86716	3.05829	0.0934174		21.5599	129.905	46.8753	76.716	153.418	268.984	140.644	102.062	180.392	26.8719	113.293	9.88924	6.8251	1857.47	26.2163	126.574	7.16337	28.2463	6.32423	1.48834	5.89919	0.964942	5.76531	1.09406	3.11841	0.461929	2.98322	0.444859
1	(Tanaka et al., 2023)	U1370-13	Metalliferous pelagic clay	6.49	5073.6	eastern South Pacific	41.105	4.84298	0.606795	8.97803	51.5549	0.700335	16.9585	6.91854	0.783317	3.23358	1.25659	5.56256	3.03478	0.0984846		21.3444	133.708	50.0174	70.5771	148.264	250.903	155.599	107.668	168.764	30.9502	108.406	10.2196	7.27561	1258.47	27.9158	127.514	8.13294	31.9655	7.12542	1.69169	6.8414	1.10213	6.51578	1.25415	3.53672	0.518488	3.39635	0.511605
1	(Tanaka et al., 2023)	U1370-14	Metalliferous pelagic clay	6.99	5073.6	eastern South Pacific	34.6282	4.86001	0.582564	9.05557	51.5918	0.699038	17.105	6.94287	0.752037	3.15161	1.40813	5.33736	3.1973	0.0922913		20.5774	130.977	50.992	68.1942	142.138	228.384	138.965	108.181	165.884	27.6077	105.553	10.2526	7.27642	1122.54	26.077	126.159	7.36244	28.3484	6.5203	1.53302	6.11713	0.978447	5.75943	1.12442	3.19564	0.450872	3.06117	0.441339
1	(Tanaka et al., 2023)	U1370-15	Metalliferous pelagic clay	7.49	5073.6	eastern South Pacific	33.0748	4.8973	0.56052	9.07751	52.0777	0.715348	17.1464	6.99614	0.723581	3.04892	1.27793	5.20869	3.252	0.105198		19.7019	134.661	49.0469	67.4948	130.888	185.149	137.578	114.04	171.946	31.4813	104.397	10.1315	7.53935	1069.63	28.7391	124.72	8.04726	32.2194	7.2128	1.67957	6.81304	1.0821	6.59495	1.27531	3.54426	0.526518	3.53337	0.505382
1	(Tanaka et al., 2023)	U1370-16	Metalliferous pelagic clay	8.01	5073.6	eastern South Pacific	30.6321	4.84667	0.544793	9.20289	51.4812	0.716098	17.3832	6.92381	0.703278	3.02922	1.45143	5.47147	3.13178	0.137359		21.2473	132.906	50.9423	67.2946	127.121	178.963	138.603	115.152	187.032	41.7934	105.533	10.2085	7.33018	1814.32	33.8784	126.544	9.80231	40.1787	9.16851	2.1552	8.88484	1.39613	8.38747	1.63748	4.67898	0.662503	4.21272	0.628542
1	(Tanaka et al., 2023)	U1370-17	Metalliferous pelagic clay	8.49	5073.6	eastern South Pacific	26.7362	4.87006	0.523284	9.1541	51.9037	0.728114	17.2911	6.95722	0.675512	3.15608	1.3381	5.3718	3.12747	0.126428		20.9831	130.88	51.5775	61.5672	132.091	169.107	143.388	113.844	178.875	36.9065	111.478	10.2704	7.32088	1477.65	30.3846	116.657	8.76594	34.8075	7.91465	1.88731	7.57062	1.2628	7.47929	1.47779	4.15105	0.604004	3.94888	0.565438
1	(Tanaka et al., 2023)	U1370-18	Metalliferous pelagic clay	9.36	5073.6	eastern South Pacific	35.9216	4.94226	0.623335	8.80755	50.8394	0.703858	16.6365	7.06038	0.804669	3.21413	1.37048	5.70806	3.30132	0.105352		21.6568	125.073	51.0523	82.4169	161.692	224.177	168.99	109.402	181.81	32.0919	122.859	10.555	7.05891	1565.41	30.1143	131.962	8.49223	33.3987	7.51408	1.71888	7.08131	1.13289	6.82974	1.3241	3.66409	0.52422	3.52629	0.505751
1	(Tanaka et al., 2023)	U1370-19	Metalliferous pelagic clay	9.98	5073.6	eastern South Pacific	31.0782	4.88712	0.80379	8.81049	51.0686	0.72761	16.642	6.9816	1.03762	3.16392	1.42969	5.71512	3.11468	0.109415		22.0528	134.641	37.9909	101.964	265.639	265.347	176.998	115.476	184.225	31.7697	129.364	11.1196	7.49296	1563.95	29.2444	133.887	8.43872	32.666	7.55867	1.80117	7.14182	1.1637	6.92707	1.31197	3.83674	0.551668	3.63404	0.529046
1	(Tanaka et al., 2023)	U1370-20	Metalliferous pelagic clay	10.39	5073.6	eastern South Pacific	29.8026	4.86171	0.560255	8.9049	52.3759	0.736121	16.8204	6.9453	0.723239	3.36775	1.2238	5.32307	3.16716	0.118699		23.1563	129.831	51.0493	67.9706	180.749	181.172	157.291	120.27	170.878	33.3792	110.723	10.9472	7.8851	1556.09	26.8629	117.204	8.02483	31.9955	7.50872	1.80561	7.28198	1.16177	6.97794	1.36257	3.98465	0.566755	3.78608	0.549203
1	(Tanaka et al., 2023)	U1370-21	Metalliferous pelagic clay	10.89	5073.6	eastern South Pacific	30.8517	4.70678	0.644383	8.76335	51.4584	0.723419	16.553	6.72397	0.83184	3.43578	1.28375	5.81468	3.07407	0.158533		21.7964	127.798	44.9328	68.4449	242.295	207.662	158.865	115.995	187.367	42.9467	107.422	10.5943	7.37367	2055.26	32.9585	117.045	10.0568	40.4873	9.36953	2.241	9.06811	1.46656	8.65166	1.72252	4.98161	0.690697	4.39483	0.64348
1	(Tanaka et al., 2023)	U1370-22	Metalliferous pelagic clay	11.39	5073.6	eastern South Pacific	22.4067	4.74657	0.588792	8.96046	52.719	0.75455	16.9253	6.78081	0.760077	3.24208	1.35432	5.24315	3.08822	0.20453		21.3099	131.072	50.4042	57.1389	160.243	178.283	144.95	120.065	186.889	52.9869	109.252	10.7236	7.8928	1799.62	39.2873	105.905	11.4409	45.826	10.8216	2.52971	10.7941	1.72179	10.2879	2.04266	5.8526	0.832341	5.33446	0.797944
1	(Tanaka et al., 2023)	U1370-23	Metalliferous pelagic clay	11.89	5073.6	eastern South Pacific	24.5901	4.80517	0.536979	9.05487	53.396	0.752265	17.1036	6.86453	0.693191	3.14936	1.25254	4.96956	3.09582	0.180913		22.6512	127.222	44.8494	63.0451	144.164	221.977	147.279	119.534	169.029	42.8666	120.91	11.1293	8.09701	1307.6	33.3802	111.018	9.90611	39.6688	9.28996	2.19173	9.24592	1.4608	8.80311	1.73693	4.93494	0.706233	4.61363	0.696087
1	(Tanaka et al., 2023)	U1370-24	Metalliferous pelagic clay	12.39	5073.6	eastern South Pacific	22.1548	4.81221	0.499412	9.24924	53.6109	0.749517	17.4708	6.87459	0.644696	2.94983	1.24579	4.87742	3.204	0.165116		21.3113	130.1	41.2362	59.8639	121.945	194.232	161.294	123.538	179.008	41.9287	117.207	10.8736	8.4023	1501.28	31.9226	112.755	9.61641	38.854	8.98998	2.17584	8.76521	1.39031	8.61363	1.71904	4.88947	0.710455	4.60613	0.694156
1	(Tanaka et al., 2023)	U1370-25	Metalliferous pelagic clay	12.89	5073.6	eastern South Pacific	21.7172	4.96446	0.481994	9.22386	54.2879	0.760066	17.4228	7.09209	0.622211	2.86608	1.30031	4.5278	3.19395	0.210508		23.5261	136.037	36.9494	64.2957	116.547	233.99	147.588	128.95	176.312	54.019	128.847	11.4275	8.69494	956.411	39.1531	117.207	11.911	46.7343	11.164	2.72148	10.9935	1.78005	10.976	2.15216	6.17583	0.882954	5.74054	0.860533
1	(Tanaka et al., 2023)	U1370-26	Metalliferous pelagic clay	13.39	5073.6	eastern South Pacific	22.5206	4.93703	0.629237	9.19977	53.7183	0.746931	17.3773	7.05289	0.812287	2.87942	1.34167	4.60203	3.2062	0.233416		23.3435	131.913	39.2933	64.1782	152.321	236.805	144.567	121.989	171.088	56.392	123.882	10.6922	8.03407	1137.33	39.4202	113.847	12.2687	49.1874	11.8696	2.8476	11.6238	1.87301	11.4411	2.24793	6.33765	0.893718	5.86826	0.875535
1	(Tanaka et al., 2023)	U1370-27	Metalliferous pelagic clay	13.89	5073.6	eastern South Pacific	25.5812	5.02731	0.609028	9.16677	53.7928	0.74154	17.315	7.18187	0.7862	2.80055	1.35468	4.51344	3.34112	0.285637		22.0185	132.016	35.3848	74.1279	176.388	232.631	140.248	119.738	167.89	70.7083	116.844	10.5451	7.83999	1085.42	48.9385	123.712	14.9425	59.7786	14.1401	3.4474	14.4015	2.24631	13.4439	2.69786	7.5616	1.07525	6.883	1.04247
1	(Tanaka et al., 2023)	U1370-28	Metalliferous pelagic clay	14.39	5073.6	eastern South Pacific	29.8703	5.04111	0.628422	9.19881	53.8533	0.751696	17.3755	7.20158	0.811236	2.78258	1.33035	4.39947	3.36868	0.267001		21.646	136.592	28.2007	72.3233	150.227	230.801	142.093	116.841	168.914	66.1929	125.605	10.621	7.69599	1171.64	46.8475	125.579	14.3904	58.0951	13.819	3.41017	13.7082	2.10836	12.873	2.58182	7.18279	1.02319	6.53387	0.970471
1	(Tanaka et al., 2023)	U1370-29	Metalliferous pelagic clay	14.89	5073.6	eastern South Pacific	30.9365	5.0025	0.734825	9.25356	53.6219	0.74923	17.4789	7.14643	0.948592	2.75583	1.30559	4.50558	3.28623	0.254071		21.1812	141.535	27.6043	73.1719	206.338	217.419	143.834	121.293	166.33	61.4503	124.995	10.8129	7.83243	863.36	43.7711	120.583	13.4075	53.5158	12.7067	3.04071	12.4421	1.97915	12.0108	2.37268	6.76657	0.9669	6.20044	0.921047
1	(Tanaka et al., 2023)	U1370-30	Metalliferous pelagic clay	15.39	5073.6	eastern South Pacific	25.3336	5.14475	0.584656	9.30603	53.6551	0.778875	17.5781	7.34964	0.754738	2.64483	1.25047	4.47273	3.48126	0.235798		19.3853	145.704	29.6551	71.1861	140.382	182.781	131.468	123.211	161.172	54.6393	119.364	11.7852	8.21552	714.94	41.9263	117.719	12.8702	50.4797	12.1245	2.91509	11.8486	1.84593	10.8724	2.18355	6.094	0.859216	5.52286	0.829737
1	(Tanaka et al., 2023)	U1370-31	Metalliferous pelagic clay	15.89	5073.6	eastern South Pacific	28.5166	5.10397	0.669535	9.35056	53.8378	0.768688	17.6622	7.29139	0.864309	2.59943	1.18088	4.36147	3.55007	0.230235		19.2819	147.047	32.0348	75.5943	134.394	200.346	130.534	126.464	157.017	53.0411	123.901	11.8549	8.21972	654.512	41.8375	122.75	12.9059	51.794	12.4147	2.92314	11.7996	1.86175	10.7545	2.13116	5.99949	0.833868	5.35497	0.809737
1	(Tanaka et al., 2023)	U1370-32	Metalliferous pelagic clay	16.39	5073.6	eastern South Pacific	29.8045	5.00965	0.665813	9.35397	53.6414	0.721983	17.6686	7.15665	0.859504	2.51997	1.21631	4.40531	3.6443	0.305705		21.2254	144.44	31.1438	86.0011	130.783	209.511	130.668	125.169	152.244	71.2313	139.812	11.3922	8.04437	638.02	51.6068	127.068	15.9028	63.9789	15.1099	3.53328	14.6852	2.27705	13.6013	2.67662	7.56236	1.06708	6.8602	1.02864
1	(Tanaka et al., 2023)	U1370-33	Metalliferous pelagic clay	16.89	5073.6	eastern South Pacific	33.5028	4.93574	0.80949	9.28034	52.5507	0.70344	17.5295	7.05106	1.04498	2.57496	1.27452	4.58254	3.82634	0.346167		21.4773	144.005	27.6563	91.5627	153.899	252.562	126.703	121.785	152.314	73.9177	123.233	11.0629	7.71708	794.503	50.9291	131.79	15.2093	62.1402	14.4263	3.39369	14.061	2.22289	13.4062	2.71797	7.75007	1.08062	7.04074	1.06519
1	(Tanaka et al., 2023)	U1370-34	Metalliferous pelagic clay	17.39	5073.6	eastern South Pacific	31.9526	5.25242	0.738009	9.40615	52.3747	0.75607	17.7672	7.50346	0.952703	2.6624	1.37736	4.47087	3.4517	0.37942		21.3707	151.117	30.7038	83.8893	165.363	262.996	132.215	122.128	155.367	77.2018	126.712	11.5772	8.07365	792.556	51.6964	129.825	15.2638	61.8785	14.4755	3.41789	14.4774	2.25243	13.6633	2.74776	7.9708	1.14258	7.21585	1.10753
1	(Tanaka et al., 2023)	U1370-35	Metalliferous pelagic clay	17.88	5073.6	eastern South Pacific	26.2062	5.26677	0.59797	9.42284	52.5177	0.76452	17.7987	7.52395	0.771925	2.68137	1.44389	4.37887	3.5329	0.425762		20.6786	156.779	34.6675	74.5052	152.929	252.313	130.267	122.536	149.326	83.3049	123.053	11.4827	8.09959	699.452	53.5145	122.609	15.7757	63.0976	14.9099	3.47888	14.8955	2.35051	14.3733	2.91854	8.43883	1.20755	7.7451	1.15696
1	(Tanaka et al., 2023)	U1370-36	Metalliferous pelagic clay	18.78	5073.6	eastern South Pacific	30.751	4.94549	0.69982	9.09987	52.037	0.719958	17.1886	7.06499	0.903404	2.74801	1.45927	5.03325	3.58873	0.321723		20.1437	141.125	31.7926	81.384	195.264	247.304	185.528	116.159	159.188	66.3191	119.525	10.6653	7.55402	902.718	46.7106	120.923	14.0035	55.4376	13.0939	3.07523	12.8269	2.04876	12.2299	2.42493	7.00054	0.990427	6.30175	0.952257
1	(Tanaka et al., 2023)	U1370-37	Metalliferous pelagic clay	19.28	5073.6	eastern South Pacific	31.6458	5.0004	0.717324	9.17635	51.834	0.715629	17.3331	7.14343	0.926	2.66409	1.3596	5.014	3.66083	0.358274		21.2938	144.184	28.1562	83.8066	150.232	246.492	140.992	116.158	154.75	74.9624	119.624	10.8862	7.65704	793.227	51.8847	127.13	15.3087	61.3617	14.4619	3.42537	14.2667	2.23493	13.6197	2.73193	7.95036	1.13743	7.00701	1.08748
1	(Tanaka et al., 2023)	U1370-38	Metalliferous pelagic clay	20.15	5073.6	eastern South Pacific	26.526	5.03059	0.63664	9.02675	51.6377	0.740211	17.0505	7.18656	0.821845	2.78473	1.52628	5.12185	3.40387	0.435688		19.5429	143.008	33.8886	69.8965	148.965	235.937	135.59	112.15	149.024	74.8217	119.041	10.7502	7.5414	794.298	49.5602	111.227	14.2458	57.0692	13.3467	3.15577	13.6671	2.15753	13.0081	2.63489	7.79018	1.129	6.95592	1.07406
1	(Tanaka et al., 2023)	U1370-39	Metalliferous pelagic clay	20.65	5073.6	eastern South Pacific	29.8839	4.9886	0.660131	8.95701	50.7882	0.728482	16.9188	7.12657	0.852169	2.8057	1.42968	5.58048	3.3914	0.39107		20.6952	140.073	30.413	81.2252	138.007	229.759	133.916	114.319	156.549	71.5273	123.201	10.9696	7.50329	779.68	47.9333	114.096	13.6425	56.9242	13.2531	3.02584	13.123	2.08769	12.5312	2.48515	7.41623	1.03314	6.6703	1.02516
1	(Tanaka et al., 2023)	U1370-40	Metalliferous pelagic clay	21.59	5073.6	eastern South Pacific	32.5965	5.06311	0.673864	9.02317	51.2463	0.744843	17.0438	7.23301	0.869897	2.84428	1.49516	5.22851	3.4166	0.462789		20.9952	142.069	33.8699	81.0282	176.16	239.372	179.224	110.505	159.691	76.6924	124.516	11.1392	7.29602	780.731	50.8851	110.996	14.2017	58.5334	13.8617	3.15859	13.7523	2.15019	12.8584	2.60195	7.77599	1.08741	7.16629	1.10977
1	(Tanaka et al., 2023)	U1370-41	Metalliferous pelagic clay	22.09	5073.6	eastern South Pacific	32.8116	5.18216	0.66881	8.89008	50.7179	0.757393	16.7924	7.40308	0.863373	2.9245	1.49195	5.28987	3.33015	0.458638		20.741	145.072	37.0829	79.8886	181.042	237.66	164.057	108.465	156.698	74.6476	121.911	11.5996	7.31755	824.349	50.1208	109.114	13.7923	57.0518	13.1707	3.00857	13.3848	2.06973	12.6833	2.58148	7.54648	1.04554	6.83653	1.05645
1	(Tanaka et al., 2023)	U1370-42	Metalliferous pelagic clay	22.6	5073.6	eastern South Pacific	34.2576	5.36337	0.682949	8.65976	51.0325	0.790736	16.3573	7.66196	0.881625	3.16022	1.49876	5.12343	3.07115	0.512615		21.9627	141.575	45.215	77.1416	168.7	240.032	169.551	101.887	161.392	77.3237	130.753	12.7152	6.97192	922.234	53.1853	102.186	14.6448	59.8665	13.928	3.17347	13.7277	2.1617	13.2822	2.68186	7.90994	1.10717	7.09875	1.09125
1	(Tanaka et al., 2023)	U1370-43	Metalliferous pelagic clay	23.09	5073.6	eastern South Pacific	36.7495	5.34735	0.686097	8.61399	51.9391	0.823471	16.2709	7.63907	0.885689	3.20879	1.61126	4.66085	3.02671	0.613943		23.2928	137.616	45.6209	75.3373	148.326	242.3	179.902	98.9219	163.523	86.6491	132.871	13.567	6.6775	1170.13	59.4946	101.601	16.0156	66.1968	15.4229	3.49066	15.2427	2.36066	14.5552	2.97987	8.70236	1.21655	7.79164	1.195
1	(Tanaka et al., 2023)	U1370-44	Metalliferous pelagic clay	23.62	5073.6	eastern South Pacific	38.3329	5.21742	0.720837	8.5949	51.7392	0.823166	16.2348	7.45346	0.930535	3.08435	1.69497	4.65726	3.31102	0.628616		22.6895	143.652	41.9528	76.1603	149.665	223.097	175.049	102.697	170.316	86.0315	132.469	14.0473	6.73965	1237.94	59.167	103.649	15.911	65.5922	15.0241	3.40085	15.014	2.31352	14.2496	2.86876	8.64547	1.20727	7.65509	1.18831
1	(Tanaka et al., 2023)	U1370-45	Metalliferous pelagic clay	24.07	5073.6	eastern South Pacific	36.1329	5.15387	0.665147	8.58344	51.8765	0.8031	16.2132	7.36266	0.858644	3.16505	1.55976	4.83408	3.18691	0.564538		22.8226	138.037	41.408	75.1914	138.843	224.751	179.099	103.101	167.735	77.1044	133.433	14.1386	6.79797	1320.34	54.4906	100.743	14.4097	58.9792	13.8431	3.1145	13.597	2.09255	13.076	2.62122	7.68334	1.07255	6.88559	1.07441
1	(Tanaka et al., 2023)	U1370-46	Metalliferous pelagic clay	24.6	5073.6	eastern South Pacific	35.8014	5.05637	0.686639	8.60918	52.2354	0.786268	16.2618	7.22338	0.886389	3.19284	1.52661	4.82783	3.15334	0.57133		23.2746	139.908	39.3012	82.768	166.931	218.643	183.82	108.304	163.957	80.7392	127.732	14.252	7.20948	1312.61	56.599	103.183	15.1746	61.4887	14.3987	3.2336	14.1286	2.17033	13.5293	2.75254	8.08244	1.10207	7.03611	1.08371
1	(Tanaka et al., 2023)	U1370-47	Metalliferous pelagic clay	25.51	5073.6	eastern South Pacific	21.9975	5.85836	0.567924	8.56401	50.9486	1.14621	16.1765	8.36909	0.733139	3.21979	1.40336	4.98698	3.05839	0.422193		22.9394	155.183	50.7934	65.7416	103.664	161.258	250.096	92.4289	165.747	61.5707	145.587	17.0424	5.77048	983.424	46.1125	95.1322	12.459	50.4413	11.522	2.71816	11.4	1.72319	10.5909	2.09986	6.22401	0.866491	5.44314	0.823321
1	(Tanaka et al., 2023)	U1370-48	Metalliferous pelagic clay	25.97	5073.6	eastern South Pacific	21.8414	5.78319	0.566973	8.50715	50.6979	1.09191	16.0691	8.2617	0.731911	3.23909	1.3768	5.14627	3.12825	0.417711		22.7178	151.392	47.8715	63.3273	98.0247	160.26	166.93	91.8963	152.288	58.8471	140.651	16.2297	5.76333	695.868	44.7928	91.2779	11.8178	47.6784	11.0793	2.64198	10.8936	1.64742	10.0492	2.03422	5.98631	0.826749	5.21451	0.793897
1	(Tanaka et al., 2023)	U1370-49	Metalliferous pelagic clay	26.49	5073.6	eastern South Pacific	22.8847	5.86534	0.714826	8.71701	51.2465	0.99411	16.4655	8.37906	0.922775	2.92929	1.42578	4.58278	3.40668	0.438067		21.5801	156.318	48.0689	73.0859	132.017	160.468	225.497	104.769	148.346	66.2466	141.457	16.1979	6.65059	602.02	49.4653	101.296	12.8646	52.5283	11.8525	2.78096	11.8982	1.80455	11.1774	2.24944	6.71975	0.929751	5.82718	0.88658
1	(Tanaka et al., 2023)	U1370-50	Metalliferous pelagic clay	27.01	5073.6	eastern South Pacific	21.13	5.88029	0.640068	8.74631	51.4931	0.990606	16.5208	8.40041	0.82627	3.04067	1.28806	4.60967	3.24999	0.40579		21.7087	156.377	49.6185	67.2207	129.566	168.46	165.046	102.887	154.905	61.9855	140.764	15.9424	6.47828	1016.66	46.4645	99.9043	12.3384	52.195	11.4092	2.71243	11.2088	1.7229	10.5376	2.11391	6.19511	0.8666	5.51856	0.831307
1	(Tanaka et al., 2023)	U1370-51	Metalliferous pelagic clay	27.47	5073.6	eastern South Pacific	21.2537	5.67609	0.615129	8.66396	51.3977	0.961105	16.3653	8.1087	0.794075	3.19364	1.27782	4.90684	3.13066	0.403427		22.3535	146.216	48.7501	69.4359	110.23	174.481	168.413	99.5371	147.274	62.3165	135.843	15.2917	6.25868	781.43	47.1985	99.0486	12.6107	51.594	11.6924	2.72704	11.3717	1.7368	10.6808	2.11765	6.24349	0.860677	5.53434	0.843834
1	(Tanaka et al., 2023)	U1370-52	Metalliferous pelagic clay	27.99	5073.6	eastern South Pacific	19.0764	5.69367	0.597236	8.59478	51.4086	1.00594	16.2346	8.13382	0.770978	3.20139	1.39235	4.86817	3.16835	0.484615		22.1392	140.968	46.3072	65.3465	130.56	175.906	174.964	95.6255	160.15	73.3351	137.48	16.0533	6.24802	1196.83	53.7306	98.5885	14.3054	59.9575	13.2955	3.16922	13.3645	2.04263	12.2996	2.48069	7.25969	0.99762	6.27656	0.971766
1	(Tanaka et al., 2023)	U1370-53	Metalliferous pelagic clay	28.51	5073.6	eastern South Pacific	20.4083	5.75767	0.62608	8.77173	51.9651	0.937564	16.5688	8.22524	0.808213	3.0347	1.29076	4.51443	3.31633	0.439426		21.4817	152.604	50.2671	70.722	136.571	174.204	173.363	102.67	143.844	66.3344	133.961	15.5754	6.72844	640.833	50.1623	100.636	13.3042	54.2841	12.3893	2.8672	12.0312	1.84616	11.1164	2.22038	6.64003	0.927135	5.94465	0.903364
1	(Tanaka et al., 2023)	U1370-54	Metalliferous pelagic clay	28.97	5073.6	eastern South Pacific	18.6448	5.62202	0.613181	8.80371	52.369	0.889012	16.6292	8.03145	0.791561	2.91802	1.27238	4.38255	3.40712	0.436692		20.9561	149.096	47.6736	71.8984	113.435	163.302	154.165	106.084	144.438	68.8511	129.823	15.2468	7.12543	648.772	52.9763	104.965	13.9127	57.764	13.0695	2.94044	12.6499	1.93613	11.9041	2.37682	6.97828	0.958362	6.04144	0.912241
1	(Tanaka et al., 2023)	U1370-55	Metalliferous pelagic clay	29.49	5073.6	eastern South Pacific	20.4689	5.50334	0.743039	8.7427	52.29	0.790143	16.514	7.86192	0.959196	3.00438	1.40296	4.4836	3.30941	0.524618		22.6958	143.454	39.9456	74.3796	140.165	175.592	163.312	103.005	145.374	88.4957	125.984	14.3231	7.08738	709.341	62.7388	109.706	16.5012	70.3926	15.9263	3.6397	15.5621	2.42621	14.4483	2.98809	8.68031	1.196	7.57905	1.14512
1	(Tanaka et al., 2023)	U1370-56	Metalliferous pelagic clay	30.03	5073.6	eastern South Pacific	19.7368	5.69959	0.728298	8.82979	52.3347	0.79439	16.6785	8.14227	0.940166	3.01702	1.32583	4.2552	3.38792	0.482539		22.01	149.471	43.7515	77.2313	135.899	176.241	166.207	105.812	138.328	80.7965	127.589	14.5107	7.49263	561.944	59.775	113.742	15.5112	64.0308	14.674	3.25873	14.1064	2.18957	13.3748	2.69495	7.91046	1.09222	6.91196	1.03377
1	(Tanaka et al., 2023)	U1370-57	Metalliferous pelagic clay	30.47	5073.6	eastern South Pacific	19.453	5.74146	0.746366	8.82146	52.5079	0.782203	16.6628	8.20209	0.96349	2.96317	1.29662	4.18617	3.44537	0.459199		22.2943	151.759	45.3128	76.838	134.037	172.249	169.88	114.224	143.038	76.9376	129.323	15.0309	7.84556	653.955	57.2804	114.092	15.1994	63.2261	14.2404	3.17679	13.7121	2.1363	12.9162	2.6215	7.58288	1.05935	6.6838	1.00983
1	(Tanaka et al., 2023)	U1370-58	Metalliferous pelagic clay	31.01	5073.6	eastern South Pacific	19.2066	5.77201	0.808349	8.92674	52.511	0.781233	16.8616	8.24573	1.0435	2.88684	1.33647	3.93128	3.57414	0.500361		21.3009	151.971	42.8354	80.2448	153.59	165.411	163.003	116.581	134.995	82.7159	127.209	14.6151	7.77592	463.126	60.06	113.879	15.9348	65.217	14.7006	3.3558	14.4811	2.26589	13.7868	2.79953	8.16321	1.14579	7.0655	1.07509
1	(Tanaka et al., 2023)	U1370-59	Metalliferous pelagic clay	35.01	5073.6	eastern South Pacific	18.7462	5.5577	0.781845	8.96229	51.4491	0.761781	16.9288	7.93957	1.00929	2.85462	1.45848	4.47901	3.49356	0.594941		23.0585	149.806	43.9563	84.4244	182.186	177.252	174.888	112.088	144.109	100.048	130.744	14.19	7.43363	588.758	70.305	119.613	18.8863	78.7072	18.0265	4.03963	17.6169	2.72284	16.5046	3.3291	9.68524	1.33763	8.45358	1.26137
1	(Tanaka et al., 2023)	U1370-60	Metalliferous pelagic clay	35.51	5073.6	eastern South Pacific	21.0069	5.64813	0.921021	9.09386	51.9933	0.789547	17.1773	8.06876	1.18895	2.8357	1.44658	3.96442	3.54926	0.598647		22.3939	155.391	43.9108	93.6235	171.276	177.415	173.63	115.06	146.442	99.3616	131.276	14.5227	7.49801	625.396	69.2577	121.905	18.1742	75.7768	17.1492	4.01854	17.28	2.62283	16.2542	3.32068	9.63276	1.34741	8.3873	1.27917
1	(Tanaka et al., 2023)	U1370-61	Metalliferous pelagic clay	35.99	5073.6	eastern South Pacific	18.6229	5.81565	0.707934	9.17053	52.0624	0.805765	17.3221	8.30807	0.913878	2.83958	1.33155	3.9355	3.55479	0.532249		21.5871	157.071	48.4612	87.404	141.997	170.774	174.971	120.208	139.386	90.2917	135.911	14.5942	7.65173	617.112	65.8476	115.257	17.1134	70.0893	16.2879	3.59715	15.6627	2.40141	14.6674	2.96579	8.63934	1.2139	7.54523	1.17463
1	(Tanaka et al., 2023)	U1370-62	Metalliferous pelagic clay	36.51	5073.6	eastern South Pacific	17.8281	5.91489	0.763576	9.33141	52.475	0.823584	17.626	8.44984	0.985707	2.83947	1.10707	3.61117	3.65842	0.38261		21.5428	161.34	42.849	88.6085	127.811	164.311	175.602	128.304	137.457	66.0642	136.449	15.3527	8.41346	531.768	52.8253	116.016	13.9552	56.1939	12.63	2.87846	12.3009	1.87536	11.4082	2.29751	6.64337	0.919482	5.76678	0.871366
1	(Tanaka et al., 2023)	U1370-63	Metalliferous pelagic clay	36.99	5073.6	eastern South Pacific	17.7349	5.61037	0.68594	9.31241	52.482	0.780711	17.5901	8.01481	0.885486	2.75289	1.38525	3.77653	3.70235	0.576725		22.5192	147.295	40.7369	94.3833	156.479	167.595	172.027	120.417	140.847	102.808	131.81	14.0315	7.90383	610.686	71.9226	121.426	18.9746	77.5553	17.8415	4.0734	17.7425	2.71422	16.4797	3.39339	9.81606	1.3534	8.54773	1.29533
1	(Tanaka et al., 2023)	U1370-64	Metalliferous pelagic clay	37.49	5073.6	eastern South Pacific	19.0735	5.60567	0.781155	9.23351	52.0166	0.774769	17.4411	8.0081	1.0084	2.76109	1.52645	3.87846	3.55526	0.674113		23.3673	147.794	37.7534	90.0233	154.86	176.007	169.02	111.944	148.967	113.478	130.222	13.862	7.26478	702.301	76.9907	122.326	20.2406	82.9851	19.2543	4.35658	19.2674	2.94511	17.9433	3.68161	10.7895	1.49606	9.23828	1.43441
1	(Tanaka et al., 2023)	U1370-65	Metalliferous pelagic clay	38.01	5073.6	eastern South Pacific	19.4505	5.84821	0.810775	9.33889	52.0191	0.803254	17.6401	8.35459	1.04664	2.79843	1.3511	3.68035	3.52581	0.55617		21.6923	154.535	41.6797	94.0801	162.26	176.814	172.739	117.535	139.331	91.2567	133.906	14.4826	7.82436	571.041	65.4419	117.527	17.1972	69.9061	15.8967	3.66693	15.8649	2.38126	14.8223	3.01848	8.7291	1.21592	7.73184	1.18019
1	(Tanaka et al., 2023)	U1370-66	Metalliferous pelagic clay	38.49	5073.6	eastern South Pacific	18.5345	5.91	0.825141	9.37125	52.0506	0.810907	17.7013	8.44286	1.06518	2.80535	1.26213	3.64862	3.53396	0.490058		20.4419	151.378	37.9907	93.5858	157.026	168.301	166.347	107.881	132.116	75.1064	127.332	13.7774	7.37633	513.361	56.1132	108.808	14.7853	59.7411	13.5951	3.06298	13.2366	2.01482	12.2678	2.51559	7.25135	1.00479	6.40848	0.968107
1	(Tanaka et al., 2023)	U1370-67	Metalliferous pelagic clay	38.99	5073.6	eastern South Pacific	20.8051	5.90355	0.822383	9.28708	52.3282	0.800157	17.5423	8.43364	1.06162	2.81492	1.25726	3.63733	3.60766	0.481207		22.1082	153.887	41.9695	94.7793	125.421	168.022	175.893	115.946	142.798	79.9021	137.737	14.3854	7.81013	597.719	60.1654	117.122	15.716	63.2227	14.6319	3.36899	14.1951	2.21041	13.428	2.75478	8.00167	1.09622	7.01794	1.09023
1	(Tanaka et al., 2023)	U1370-68	Metalliferous pelagic clay	39.51	5073.6	eastern South Pacific	21.6035	5.72507	0.844075	9.28921	52.3372	0.787982	17.5463	8.17867	1.08962	2.78439	1.35321	3.65404	3.68096	0.548524		23.3377	153.066	40.8917	100.238	167.007	179.626	172.615	116.829	144.808	91.456	132.992	14.5276	7.70465	713.807	66.7835	122.454	17.8293	74.0606	16.6663	3.8017	16.6198	2.51801	15.421	3.10185	9.00653	1.25078	7.92311	1.19721
1	(Tanaka et al., 2023)	U1370-69	Metalliferous pelagic clay	39.99	5073.6	eastern South Pacific	23.2173	5.70773	0.871302	9.34468	52.3579	0.778546	17.6511	8.1539	1.12477	2.77999	1.30899	3.65482	3.60668	0.518414		23.2767	151.556	39.4971	97.0523	169.914	188.862	181.1	117.25	144.389	87.9522	132.469	14.3541	7.57397	668.057	65.1946	122.056	17.5921	70.7321	16.3822	3.70974	16.1633	2.4646	14.8277	2.98716	8.72592	1.20207	7.59575	1.1284
1	(Tanaka et al., 2023)	U1370-70	Metalliferous pelagic clay	40.49	5073.6	eastern South Pacific	22.8515	5.78121	0.799894	9.30406	52.2976	0.778826	17.5743	8.25888	1.03259	2.80156	1.31035	3.63483	3.59884	0.530598		22.4334	153.036	36.3542	95.8555	174.002	190.388	176.786	114.08	136.056	85.7733	134.098	14.1345	7.53166	641.442	64.0248	118.891	16.8951	67.9193	15.3266	3.58011	15.2549	2.32952	14.2648	2.90684	8.58944	1.19004	7.44463	1.13544
1	(Tanaka et al., 2023)	U1370-71	Metalliferous pelagic clay	41.01	5073.6	eastern South Pacific	24.1264	5.88735	0.909312	9.26428	52.1937	0.786574	17.4992	8.4105	1.17384	2.8035	1.28594	3.50299	3.63825	0.516044		23.2222	161.937	41.5055	97.2318	207.876	198.522	182.698	121.342	140.886	85.6449	137.845	14.6811	7.7686	680.968	62.7199	121.799	16.5117	66.8416	15.0684	3.4862	15.2276	2.31336	14.0932	2.84497	8.41222	1.16045	7.23607	1.09741
1	(Tanaka et al., 2023)	U1370-72	Metalliferous pelagic clay	41.52	5073.6	eastern South Pacific	25.6298	5.82521	0.821636	9.32385	52.133	0.782558	17.6117	8.32172	1.06066	2.77545	1.31935	3.61714	3.54784	0.535872		22.3015	157.241	37.5968	92.5157	152.719	183.588	179.932	112.215	137.789	88.6803	131.029	13.9493	7.42712	607.278	64.1099	117.179	16.8538	68.5131	15.7568	3.57417	15.546	2.40263	14.3347	2.96039	8.66732	1.2071	7.44317	1.09606
1	(Tanaka et al., 2023)	U1370-73	Metalliferous pelagic clay	41.95	5073.6	eastern South Pacific	27.0196	5.75715	0.836601	9.3522	52.1642	0.788892	17.6653	8.22451	1.07998	2.76344	1.28021	3.62001	3.64967	0.502444		22.2787	162.926	39.757	94.6011	162.899	189.354	178.953	118.978	141.72	84.2358	133.843	14.7558	7.57801	635.439	61.5578	119.913	16.2171	65.0349	15.2063	3.45182	15.0684	2.26451	13.7527	2.77916	8.10983	1.10895	7.05544	1.083
1	(Tanaka et al., 2023)	U1370-74	Metalliferous pelagic clay	42.48	5073.6	eastern South Pacific	27.504	5.82015	0.830241	9.461	52.3262	0.783498	17.8708	8.3145	1.07177	2.74501	1.25286	3.47677	3.63754	0.498925		22.3638	167.126	40.0076	97.1996	140.309	181.6	178.12	119.763	141.908	84.631	137.014	14.4885	7.84689	617.324	61.7802	120.669	15.8524	64.8304	14.8014	3.38024	14.7196	2.26625	13.7779	2.80292	8.16042	1.14021	7.11432	1.07044
1	(Tanaka et al., 2023)	U1370-75	Metalliferous pelagic clay	43	5073.6	eastern South Pacific	32.5684	5.87101	0.875892	9.41931	51.9102	0.788987	17.792	8.38716	1.1307	2.71145	1.3335	3.51618	3.58563	0.556551		23.5009	169.984	39.5931	96.2433	175.065	190.668	156.784	121.187	147.976	97.4118	161.58	14.1736	7.32104	669.98	66.1091	126.25	17.9027	76.4963	16.5618	3.80013	16.8491	2.60625	15.5598	3.18497	9.1493	1.27653	8.09434	1.14885
1	(Tanaka et al., 2023)	U1370-76	Metalliferous pelagic clay	44.51	5073.6	eastern South Pacific	26.2818	5.67906	0.81899	9.24415	52.5672	0.795713	17.4612	8.11294	1.05724	2.73214	1.21861	3.74486	3.79772	0.448864		21.8066	154.107	39.3353	96.6889	152.382	156.522	165.451	125.932	141.431	75.0904	130.103	14.2603	7.38701	605.644	55.8277	121.971	15.1229	64.0365	13.9114	3.12172	14.103	2.09591	12.5834	2.55937	7.25633	1.01389	6.48698	0.940908
1	(Tanaka et al., 2023)	U1370-77	Metalliferous pelagic clay	45.03	5073.6	eastern South Pacific	28.563	6.1171	0.835599	9.22531	51.9268	1.02683	17.4256	8.73872	1.07868	2.8092	1.18146	3.72122	3.60178	0.409251		21.9632	165.874	48.7531	96.4203	185.677	165.431	164.376	117.189	153.174	64.6864	148.59	16.5986	7.10653	592.194	50.5856	119.287	13.7452	57.5946	12.6119	2.91961	12.5391	1.86829	10.9642	2.21155	6.31934	0.872011	5.69696	0.829946
1	(Tanaka et al., 2023)	U1370-78	Metalliferous pelagic clay	45.49	5073.6	eastern South Pacific	30.2147	6.04986	0.80502	9.21323	52.3695	1.01591	17.4028	8.64266	1.03921	2.756	1.17435	3.61159	3.73276	0.414751		21.7584	168.456	44.4007	95.2373	137.383	155.073	164.127	124.786	151.576	66.7522	145.53	17.0756	7.26244	611.339	51.8184	124.67	14.182	58.795	12.6863	2.905	12.6477	1.89319	11.356	2.31418	6.60255	0.9072	5.84284	0.825076
1	(Tanaka et al., 2023)	U1370-79	Metalliferous pelagic clay	46.01	5073.6	eastern South Pacific	30.3777	5.92605	0.792852	9.33882	52.6608	0.887406	17.64	8.46578	1.0235	2.73586	1.20807	3.3604	3.85723	0.430653		22.3684	169.1	41.1264	98.9764	186.107	172.172	164.973	129.363	139.932	74.0097	137.556	14.9611	7.63256	554.563	56.4353	131.738	15.0002	63.0188	13.6424	3.10203	13.7605	2.07589	12.1858	2.48591	7.09292	0.972969	6.18973	0.906036
1	(Tanaka et al., 2023)	U1370-80	Metalliferous pelagic clay	46.49	5073.6	eastern South Pacific	35.2287	6.01421	0.93696	9.30845	52.1672	0.845559	17.5826	8.59174	1.20953	2.75988	1.23731	3.42391	3.70916	0.480663		21.8522	175.791	39.9191	103.472	170.463	181.484	165.987	127.595	147.109	80.72	139.152	15.0012	7.5717	632.655	59.6487	136.627	16.0954	65.4438	14.7137	3.28171	14.8096	2.24496	13.5565	2.69693	7.69621	1.08529	6.93501	0.992793
1	(Tanaka et al., 2023)	U1370-81	Metalliferous pelagic clay	46.99	5073.6	eastern South Pacific	33.5118	5.90066	0.963593	9.35197	52.2202	0.773393	17.6648	8.42952	1.24391	2.7342	1.27818	3.35847	3.76137	0.511273		21.7159	164.413	38.8881	101.586	205.828	181.734	158.262	121.7	140.273	83.2228	130.752	14.3331	7.5349	630.088	59.757	135.646	16.0072	65.4351	14.6093	3.2718	14.824	2.23986	13.6454	2.76091	7.73943	1.09379	6.94431	0.980781
1	(Tanaka et al., 2023)	U1370-82	Metalliferous pelagic clay	47.51	5073.6	eastern South Pacific	33.4234	5.92659	0.984437	9.44852	52.2931	0.793333	17.8472	8.46655	1.27082	2.71907	1.20022	3.32847	3.71306	0.45612		21.839	169.799	42.5226	106.935	207.263	179.709	152.968	123.365	140.41	75.409	136.912	14.5823	7.62774	524.642	56.9012	137.764	15.1846	62.6398	13.4854	3.07859	13.5448	2.08766	12.7084	2.58288	7.31088	1.00717	6.41426	0.915395
1	(Tanaka et al., 2023)	U1370-83	Metalliferous pelagic clay	48.01	5073.6	eastern South Pacific	33.6304	6.08536	0.950945	9.34043	52.4528	0.836651	17.643	8.69338	1.22758	2.7356	1.17837	3.24539	3.69854	0.445719		21.9078	176.37	41.289	108.285	191.945	178.128	158.925	127.045	141.099	76.664	138.939	14.8225	7.79443	603.462	58.2616	139.661	15.4316	62.7389	13.8982	3.14098	14.1079	2.16147	12.9142	2.59124	7.30093	1.02472	6.48752	0.899704
1	(Tanaka et al., 2023)	U1370-84	Metalliferous pelagic clay	48.49	5073.6	eastern South Pacific	34.1365	6.08022	0.931732	9.34154	52.3001	0.845198	17.6451	8.68603	1.20278	2.75014	1.11548	3.28327	3.68822	0.400308		21.4194	174.494	42.3106	106.482	197.944	170.68	161.885	127.22	141.995	65.15	140.077	15.2703	7.62624	603.722	50.596	134.344	13.7654	57.0177	12.475	2.8638	12.6222	1.8898	11.3642	2.24282	6.41309	0.889625	5.56225	0.782347
1	(Tanaka et al., 2023)	U1370-85	Metalliferous pelagic clay	49.01	5073.6	eastern South Pacific	34.9222	6.17376	0.900308	9.31684	52.1772	0.885586	17.5985	8.81966	1.16222	2.73752	1.22255	3.2258	3.68159	0.485494		22.7498	186.73	45.4073	108.46	179.483	167.573	172.699	129.571	144.219	76.3801	145.456	16.2008	8.07517	560.383	57.1628	138.086	15.3721	62.2365	13.639	3.14099	13.9239	2.10991	12.8696	2.55857	7.39673	1.03388	6.60786	0.942292
1	(Tanaka et al., 2023)	U1370-86	Metalliferous pelagic clay	49.51	5073.6	eastern South Pacific	37.8064	6.12621	0.986909	9.41019	52.2149	0.775	17.7748	8.75173	1.27401	2.76454	1.18759	3.16505	3.67242	0.467416		21.6904	179.183	46.868	113.541	218.786	168.399	173.017	132.954	138.324	75.4775	138.153	14.975	8.17705	503.627	55.5561	141.512	14.848	61.6845	13.2336	3.06481	13.7838	2.06358	12.5887	2.53306	7.12397	0.996782	6.3575	0.903354
1	(Tanaka et al., 2023)	U1370-87	Metalliferous pelagic clay	49.99	5073.6	eastern South Pacific	40.0099	6.18441	0.988996	9.43218	52.099	0.749693	17.8163	8.83487	1.2767	2.79557	1.19042	3.15372	3.56568	0.473197		22.3462	174.415	44.0288	117.683	206.668	168.964	172.827	118.648	129.367	79.6142	139.349	13.8901	7.42061	461.741	55.9812	143.841	15.3288	63.4665	14.0266	3.12415	14.2595	2.15505	13.3235	2.64165	7.43458	1.0103	6.50966	0.932517
1	(Tanaka et al., 2023)	U1370-88	Metalliferous pelagic clay	50.51	5073.6	eastern South Pacific	36.8753	6.13652	0.973725	9.32879	52.2138	0.785735	17.6211	8.76646	1.25699	2.78671	1.1837	3.18283	3.65594	0.465689		21.9618	173.88	43.8553	104.728	197.083	161.902	174.457	118.169	128.453	73.6267	137.43	14.114	7.52946	435.359	54.3245	137.117	14.7517	61.4186	13.1705	3.05789	13.6198	2.06253	12.5993	2.48756	7.04321	0.981779	6.33367	0.872106
1	(Tanaka et al., 2023)	U1370-89	Metalliferous pelagic clay	51.01	5073.6	eastern South Pacific	33.3712	5.94375	0.893288	9.49552	52.7234	0.752701	17.936	8.49107	1.15315	2.75867	1.15501	3.05345	3.70696	0.455143		20.2037	165.195	41.1898	94.4699	188.349	152.619	167.42	122.416	123.251	69.3936	132.735	13.9495	7.69994	433.193	50.7996	127.806	13.7861	56.5183	12.1161	2.7763	12.429	1.88214	11.6672	2.32483	6.67094	0.923379	5.97081	0.854831
1	(Tanaka et al., 2023)	U1370-90	Metalliferous pelagic clay	51.49	5073.6	eastern South Pacific	35.0636	6.04065	0.987367	9.3627	52.2077	0.756795	17.6851	8.6295	1.2746	2.79838	1.33481	3.10499	3.70246	0.570606		21.9367	169.816	38.905	111.931	251.173	176.423	175.171	117.306	130.731	86.4674	141.841	14.8361	7.60233	434.407	59.9229	145.288	16.2485	68.2676	15.0979	3.39991	15.4974	2.36294	14.583	2.88162	8.16736	1.14798	7.27341	1.02583
1	(Tanaka et al., 2023)	U1370-91	Metalliferous pelagic clay	52.01	5073.6	eastern South Pacific	37.0166	6.0494	1.04571	9.20439	51.6644	0.754957	17.3861	8.642	1.34991	2.77431	1.33796	3.06489	3.70858	0.566448		21.4464	173.23	38.2741	119.364	222.238	170.255	182.527	119.266	135.322	83.7669	141.261	14.7201	7.72207	453.607	58.3975	149.428	15.7202	65.4235	14.555	3.27471	14.8732	2.27515	13.8345	2.77959	8.02005	1.11028	7.05834	1.01122
1	(Tanaka et al., 2023)	U1370-92	Metalliferous pelagic clay	52.52	5073.6	eastern South Pacific	36.1881	6.04156	1.00725	9.25364	52.1615	0.76165	17.4791	8.6308	1.30027	2.84393	1.38911	3.11786	3.84157	0.590441		21.6522	168.675	38.977	117.855	200.167	165.886	177.934	121.164	137.584	83.0758	140.523	14.8271	7.76353	448.69	56.0918	142.654	15.503	64.379	14.1451	3.22308	14.7538	2.25484	13.7306	2.71388	7.83663	1.10951	7.08179	1.02231
1	(Tanaka et al., 2023)	U1370-93	Metalliferous pelagic clay	52.99	5073.6	eastern South Pacific	33.7638	6.0302	0.952087	9.26366	52.4178	0.779675	17.498	8.61457	1.22906	2.83679	1.32024	3.18569	3.91326	0.546144		22.1317	174.847	40.5766	117.076	222.589	171.007	185.266	126.533	139.494	77.0582	145.841	15.618	8.08056	463.228	54.8698	143.509	14.7445	60.644	13.3381	2.99518	13.8441	2.09506	12.8085	2.59101	7.42436	1.05231	6.52794	0.937111
1	(Tanaka et al., 2023)	U1370-94	Metalliferous pelagic clay	53.51	5073.6	eastern South Pacific	34.7941	6.08803	1.02266	9.18705	51.8388	0.809821	17.3533	8.69718	1.32016	2.8521	1.47596	3.20197	3.91383	0.627891		22.2666	172.293	38.3532	126.03	228.3	165.744	182.994	121.507	145.024	86.333	146.348	15.8562	7.74717	485.645	58.3446	149.588	15.3512	63.6623	13.8962	3.25283	14.6548	2.27023	13.9938	2.80438	8.07546	1.14221	7.405	1.04004
1	(Tanaka et al., 2023)	U1370-95	Metalliferous pelagic clay	54.51	5073.6	eastern South Pacific	49.8965	5.61758	1.57524	8.75459	49.0982	0.672603	16.5364	8.02511	2.0335	2.77899	2.48928	3.96181	3.97196	1.34705		32.1062	148.155	26.8444	208.747	455.955	255.868	198.391	81.5683	171.88	171.449	166.265	17.4887	4.14645	764.839	103.924	275.613	28.9208	127.036	27.6334	6.52014	29.7498	4.3636	26.6962	5.45114	15.4933	2.11257	13.1416	1.8772
1	(Tanaka et al., 2023)	U1370-96	Metalliferous pelagic clay	54.99	5073.6	eastern South Pacific	50.0664	5.69989	1.50588	9.00279	49.4092	0.608352	17.0053	8.14269	1.94396	2.95143	2.29146	3.77178	3.69435	1.21578		30.9232	151.08	29.4323	202.747	394.067	271.618	221.014	85.452	157.712	152.045	165.696	17.8846	4.87771	430.624	93.5172	264.112	26.0676	112.815	24.4826	5.70004	25.6384	3.84645	23.6946	4.91045	13.945	1.91269	11.9476	1.72789
1	(Tanaka et al., 2023)	U1370-97	Metalliferous pelagic clay	55.51	5073.6	eastern South Pacific	43.1938	5.66549	1.51464	8.98	49.6614	0.601125	16.9622	8.09356	1.95527	2.94487	2.19737	3.75128	3.70157	1.16267		31.6533	134.636	20.7467	195.012	353.945	262.701	228.477	76.447	141.848	126.822	160.994	16.5794	4.40935	371.812	83.6919	259.899	23.0799	94.0441	21.2621	4.99408	21.739	3.26219	20.151	4.10783	11.4565	1.60496	10.1427	1.52183
1	(Tanaka et al., 2023)	U1370-98	Metalliferous pelagic clay	56.01	5073.6	eastern South Pacific	52.6568	5.90887	1.64387	8.76424	49.0795	0.710132	16.5547	8.44125	2.12209	3.04923	2.41944	3.63377	3.73073	1.28175		36.2243	153.677	20.9296	227.968	427.474	294.792	231.787	73.5481	163.738	156.667	166.571	17.2299	4.21422	400.892	99.6463	303.871	28.5292	116.315	26.4726	6.20276	27.0526	4.02599	24.6351	4.96442	14.0754	1.96769	12.2274	1.83282
1	(Tanaka et al., 2023)	U1370-99	Metalliferous pelagic clay	56.49	5073.6	eastern South Pacific	55.4277	6.20308	1.87956	8.49912	48.7869	0.725782	16.0539	8.86155	2.42634	3.2259	2.43003	3.69346	3.533	1.28095		39.9301	160.189	22.553	253.127	445.024	343.66	251.434	63.1984	169.107	170.137	169.064	16.7926	3.69526	445.35	108.251	354.412	32.4968	135.154	30.3296	7.12252	30.6633	4.56762	27.7437	5.52111	15.3506	2.14139	13.0274	1.98324
1	(Tanaka et al., 2023)	U1370-100	Metalliferous pelagic clay	57.04	5073.6	eastern South Pacific	50.1505	6.01918	1.72056	8.42395	49.3125	0.802779	15.9119	8.59882	2.22109	3.01645	2.60023	3.68203	4.0482	1.38864		39.2731	152.366	16.1949	225.445	425.696	323.834	251.033	62.4308	181.023	166.327	172.35	16.8299	3.40004	418.214	105.456	320.269	32.6619	131.186	30.1635	7.17281	30.2398	4.54554	27.493	5.44293	15.2194	2.12368	13.4336	2.01594
1	(Tanaka et al., 2023)	U1370-101	Metalliferous pelagic clay	57.52	5073.6	eastern South Pacific	39.3813	6.63444	1.2143	8.44431	49.9289	0.918873	15.9504	9.47776	1.56755	3.00517	2.43652	3.61336	4.0775	1.26439		40.1512	156.674	16.7622	203.784	314.913	322.414	215.93	58.7105	196.045	153.177	205.199	20.3992	3.1863	1199.27	102.809	367.278	33.033	134.017	30.9425	7.29924	30.0612	4.47705	26.887	5.27044	14.6704	2.03492	12.5185	1.85334
1	(Tanaka et al., 2023)	U1370-102	Metalliferous pelagic clay	58	5073.6	eastern South Pacific	40.5387	6.2163	1.55634	8.13803	48.3482	1.21462	15.3718	8.88042	2.00909	2.3207	3.35472	3.93864	4.81826	1.8444		42.1592	159.263	12.4946	239.378	257.583	258.596	215.774	63.7469	232.282	197.353	217.213	23.717	2.6688	473.749	135.308	404.181	43.302	178.35	40.4534	9.55209	39.4001	5.80758	34.2702	6.70666	18.6909	2.60261	15.9622	2.36686
1	(Tanaka et al., 2023)	U1370-103	Metalliferous pelagic clay	59.02	5073.6	eastern South Pacific	31.4398	4.01183	1.43544	9.43191	49.5878	0.437249	17.8158	5.73119	1.85302	2.40441	3.0184	4.07977	4.34856	1.8162		42.7379	98.3905	14.0275	204.294	420.299	352.792	193.492	78.4106	150.721	274.113	144.838	8.22119	3.80721	372.451	166.35	479.551	56.3806	234.434	55.4884	12.7096	53.8343	7.92074	46.1789	8.99682	25.0062	3.42453	20.609	3.10647
1	(Tanaka et al., 2023)	U1370-104	Metalliferous pelagic clay	59.5	5073.6	eastern South Pacific	31.1261	3.61125	1.44514	9.25287	50.1595	0.391026	17.4776	5.15893	1.86554	2.23697	3.1394	4.19303	4.7651	1.90287		45.2923	90.0845	13.0992	201.687	473.16	348.984	198.657	73.801	155.192	296.565	152.247	9.13901	3.19142	374.188	183.282	465.604	61.5319	255.419	59.1415	13.7603	58.2264	8.51426	50.4466	9.97174	27.1743	3.64205	22.5202	3.35079
1	(Tanaka et al., 2023)	U1370-105	Metalliferous pelagic clay	60.03	5073.6	eastern South Pacific	37.1112	3.17402	1.65742	8.01443	47.9228	0.329867	15.1384	4.53431	2.13958	1.49352	4.58534	4.65095	5.44646	2.91322		48.8646	94.0004	7.37699	250.371	648.931	243.413	181.138	71.9296	222.917	420.808	149.459	11.745	1.68255	856.629	287.032	388.287	85.8354	355.321	79.1134	18.2252	79.9978	11.6672	68.54	13.5333	36.8816	4.97557	29.9838	4.40936
1	(Tanaka et al., 2023)	U1370-106	Metalliferous pelagic clay	60.53	5073.6	eastern South Pacific	31.6905	3.00682	1.58051	8.37208	50.0906	0.313037	15.8139	4.29546	2.0403	1.40774	4.09356	4.52515	6.10145	2.57746		47.6439	80.3925	6.72786	234.646	566.605	227.153	182.209	72.3963	196.75	372.899	138.859	10.2523	1.5495	583.526	253.849	368.7	79.986	330.899	75.4843	17.007	73.4822	10.7372	62.9511	12.0579	32.8646	4.42011	26.5408	3.90286
1	(Tanaka et al., 2023)	U1370-107	Metalliferous pelagic clay	61.01	5073.6	eastern South Pacific	34.7965	3.04941	1.79192	8.38938	50.3213	0.309362	15.8466	4.3563	2.3132	1.32904	4.08432	4.79277	6.08349	2.53378		51.1753	86.4483	6.84133	257.59	557.054	230.779	173.272	73.3463	234.273	370.907	139.864	10.3969	1.51588	1838.54	261.535	392.969	82.1067	332.796	76.0606	17.327	75.0006	11.0517	64.5818	12.2192	33.1844	4.54333	27.1269	3.87814
1	(Tanaka et al., 2023)	U1370-108	Metalliferous pelagic clay	61.55	5073.6	eastern South Pacific	29.9135	2.90252	1.76591	8.45782	49.3298	0.26193	15.9759	4.14645	2.27962	1.11158	4.09833	4.71196	6.71763	2.52767		45.2388	92.3386	6.65189	261.184	365.172	211.236	159.995	75.0457	208.612	309.058	120.841	8.89424	1.0878	413.799	232.201	376.99	71.5065	291.47	66.839	15.1221	64.4584	9.48684	54.1835	10.3589	28.0013	3.84063	23.0781	3.30646
1	(Tanaka et al., 2023)	U1370-109	Metalliferous pelagic clay	62.03	5073.6	eastern South Pacific	1.02661	0.12706	0.114079	0.490752	2.71186	0.0148407	0.926976	0.181514	0.147266	0.354465	53.3365	0.0462346	0.0610754	0.142699		4.05802	4.00881	5.27979	10.7556	15.3875	31.0262	32.5405	1.59474	831.504	18.7757	8.38061	0.319407	0.0409584	18.7362	16.6855	18.9311	4.77588	19.3403	4.21128	0.973452	3.98311	0.582934	3.33889	0.65236	1.71405	0.228202	1.40582	0.197079
1	(Tanaka et al., 2023)	U1370-110	Metalliferous pelagic clay	62.51	5073.6	eastern South Pacific	1.33143	0.1523	0.133957	0.449968	2.58542	0.0158233	0.849939	0.217571	0.172927	0.418753	52.7691	0.0491654	0.0107373	0.132803		4.10315	5.10564	3.85809	14.6408	18.4529	27.1327	37.9139	1.60868	1093.12	21.9914	9.64705	0.466483	0.0651051	22.6269	18.5575	23.9825	5.54939	21.7443	4.82024	1.10099	4.67369	0.678154	3.92006	0.737218	2.0201	0.26766	1.70978	0.237335
1	(Tanaka et al., 2023)	U1370-111	Metalliferous pelagic clay	63.03	5073.6	eastern South Pacific	1.02679	0.151967	0.102327	0.774732	4.64285	0.0183784	1.46338	0.217095	0.132095	0.601894	51.2161	0.0488177	0.0109122	0.0970611		4.01714	2.80693	2.69478	9.51714	11.1544	28.8606	46.7201	2.04338	989.602	17.4653	13.0406	1.50581	0.0581926	16.5107	15.9163	23.7857	4.45756	17.5099	4.02779	0.779565	3.73652	0.55639	3.16964	0.600313	1.65075	0.225304	1.41048	0.204146
1	(Tanaka et al., 2023)	U1370-112	Metalliferous pelagic clay	63.51	5073.6	eastern South Pacific	6.19549	0.625566	0.415845	1.69962	10.1977	0.066793	3.2104	0.893666	0.536818	0.661746	45.9926	0.162035	0.0754514	0.497856		9.56765	14.5416	4.58001	43.7984	99.263	61.9305	54.1325	12.7826	903.392	69.8759	29.8068	1.9699	0.333888	133.099	50.6026	81.76	15.7121	63.9432	14.35	3.2603	13.8775	2.05015	11.9348	2.31066	6.19071	0.816918	5.16148	0.74417
1	(Tanaka et al., 2023)	U1370-113	Metalliferous pelagic clay	64.01	5073.6	eastern South Pacific	6.23698	0.60559	0.411044	1.78933	10.7986	0.0626815	3.37984	0.865129	0.530621	0.698806	45.5577	0.121019	0.0515105	0.490902		9.92837	13.1429	2.6511	42.271	84.3955	55.8609	54.9867	11.9827	895.644	64.9277	28.6749	2.0794	0.268784	161.511	48.1761	76.268	14.792	59.0189	13.5516	3.06275	12.9899	1.91877	11.2842	2.16541	5.89775	0.773647	4.84285	0.70816
1	(Tanaka et al., 2023)	U1370-114	Metalliferous pelagic clay	64.45	5073.6	eastern South Pacific	4.76551	0.451416	0.282297	1.20801	7.18003	0.0404911	2.28179	0.644881	0.36442	0.32512	49.0478	0.091105	0.0381093	0.235801		7.82384	12.0109	3.32799	27.6583	51.989	33.2286	27.5657	10.5316	884.139	35.9649	17.2739	1.30181	0.167757	61.6533	28.2018	42.9118	8.28003	32.9208	7.49607	1.7331	7.39359	1.08318	6.42958	1.24942	3.43863	0.451162	2.85706	0.428372
1	(Tanaka et al., 2023)	U1370-115	Metalliferous pelagic clay	65.02	5073.6	eastern South Pacific	40.3983	5.55679	2.09069	6.74605	44.1886	0.403988	12.7425	7.93828	2.69889	2.21126	8.54337	2.70334	5.05697	1.27959		52.3575	111.288	14.3332	195.425	536.341	404.14	247.357	54.4659	254.859	242.458	182.096	11.701	1.84767	494.583	181.848	278.204	55.7469	229.486	53.0797	12.3001	53.6608	7.94203	45.7529	8.70931	23.3565	3.09017	18.9563	2.77066
1	(Tanaka et al., 2023)	U1370-116	Metalliferous pelagic clay	65.51	5073.6	eastern South Pacific	58.6555	7.35584	3.00616	6.38112	44.6214	0.532208	12.0532	10.5083	3.88068	2.83382	6.2904	3.01307	4.58475	2.1122		75.4899	155.358	11.1822	256.873	820.924	600.003	323.171	48.6472	307.262	427.258	248.607	15.7499	2.18187	705.81	323.679	367.87	98.0735	403.385	92.006	21.4319	94.0778	13.6072	78.5462	15.2379	41.1154	5.42037	33.0672	4.78034
1	(Tanaka et al., 2023)	U1370-117	Metalliferous pelagic clay	65.99	5073.6	eastern South Pacific	85.849	12.3625	3.78041	5.42809	39.8998	0.643167	10.2531	17.6608	4.88017	3.1218	4.88017	2.93468	3.31268	2.04798		75.3913	326.999	11.4477	199.093	768.882	912.868	450.143	43.7715	503.74	384.38	382.508	19.719	2.28142	7473.79	315.82	302.072	93.487	383.274	86.9445	20.5282	89.4278	13.0354	75.8713	14.32	38.7445	5.17774	32.1702	4.66811
1	(Tanaka et al., 2023)	U1370-118	Metalliferous pelagic clay	66.51	5073.6	eastern South Pacific	247.869	21.3079	7.63667	3.33374	25.1407	0.394718	6.29706	30.4398	9.85824	2.66022	5.42131	2.09288	2.78824	1.68264		30.3012	675.605	8.03535	86.6088	620.92	1221.81	611.385	29.0507	840.51	190.093	305.294	8.48765	1.55966	18335.5	214.835	121.339	54.3464	220.898	45.7681	10.6579	50.0261	7.26558	42.8522	8.35138	22.6223	3.08033	19.1612	2.77062
1	(Tanaka et al., 2023)	U1370-119	Metalliferous pelagic clay	67.01	5073.6	eastern South Pacific	241.923	21.0443	7.17716	3.31704	26.3519	0.41095	6.26552	30.0633	9.26506	2.73312	5.25092	2.47652	2.83241	2.38705		29.9006	700.53	10.0302	65.4843	538.709	1202.8	602.704	32.2676	877.092	188.909	304.913	7.51106	1.74455	19215.8	236.681	93.6583	54.0684	216.304	42.9002	10.034	47.1381	7.03472	42.6387	8.45353	23.1871	3.26842	20.8668	3.01849
1	(Tanaka et al., 2023)	U1370-120	Metalliferous pelagic clay	67.49	5073.6	eastern South Pacific	186.038	17.678	5.70004	3.70229	31.6563	0.453414	6.99322	25.2543	7.35823	3.04462	5.34876	2.9239	2.68151	2.11308		29.6061	557.077	10.4046	58.8607	401.347	945.826	502.813	33.3171	714.02	173.918	249.892	7.05409	1.83415	11841.1	227.459	82.0231	46.3933	183.884	36.4813	8.67563	40.7275	5.99939	36.4579	7.47382	21.2569	3.06625	19.7673	2.99494
1	(Tanaka et al., 2023)	U1370-121	Metalliferous pelagic clay	68.01	5073.6	eastern South Pacific	231.454	21.603	6.97651	3.5565	28.5386	0.411448	6.71782	30.8614	9.00604	2.80159	2.64542	2.81655	2.75203	0.965033		28.8894	745.126	10.6825	69.7363	501.564	1223.67	615.545	38.3886	570.016	169.714	312.671	7.74385	1.99094	4313.78	178.398	95.4397	47.4278	191.923	39.8457	9.62852	43.3727	6.30476	37.4667	7.30379	19.4832	2.62369	15.8764	2.32557
1	(Tanaka et al., 2023)	U1370-122	Metalliferous pelagic clay	68.51	5073.6	eastern South Pacific	222.598	21.4448	6.69644	3.20345	26.2659	0.358496	6.05095	30.6355	8.6445	2.67858	5.36971	2.54523	2.65249	2.22055		28.509	737.784	9.05733	62.2211	411.3	1208.11	603.529	34.8395	814.658	178.91	295.625	7.20213	1.79768	11785.9	226.562	77.9182	48.892	194.646	38.7011	9.06825	42.8223	6.30843	38.9715	7.77791	21.8674	3.1299	19.7038	2.9224
1	(Tanaka et al., 2023)	U1370-123	Metalliferous pelagic clay	68.99	5073.6	eastern South Pacific	205.362	20.1024	6.45588	3.30598	27.0134	0.364586	6.24464	28.7177	8.33396	2.62211	6.67144	2.48794	2.7028	3.46308		27.2134	721.687	11.8504	56.5475	438.669	1146.47	572.897	35.7378	792.614	162.979	285.192	7.01445	1.88399	17208.6	209.054	76.7976	45.4719	182.38	36.0881	8.05552	39.6904	5.82124	35.2914	7.0433	19.7207	2.82984	18.1502	2.68097
1	(Tanaka et al., 2023)	U1370-124	Metalliferous pelagic clay	69.52	5073.6	eastern South Pacific	62.9907	12.5309	2.2226	5.38692	45.5683	0.455997	10.1753	17.9014	2.86917	3.38714	1.37354	3.65075	4.63489	0.424549		24.7111	293.835	16.458	41.5042	576.166	535.531	357.904	52.8116	213.622	81.233	157.778	4.77912	1.82585	1424.64	67.2793	50.6334	19.9341	84.8112	19.9654	5.20538	21.6734	3.27277	18.9642	3.6069	9.36061	1.26527	7.4055	1.06905
1	(Tanaka et al., 2023)	U1370-125	Metalliferous pelagic clay	70.01	5073.6	eastern South Pacific	78.993	15.9703	3.11381	5.10595	45.3334	0.567561	9.64457	22.8148	4.01965	3.66579	1.76431	3.68666	4.46793	0.463194		25.6961	395.21	18.6756	42.6242	820.84	659.694	442.21	55.0912	244.484	88.6204	206.218	5.24692	2.17646	1176.21	76.8201	49.0229	22.1561	92.4677	21.1047	5.42952	23.222	3.53611	20.5041	4.02987	10.484	1.44032	8.86437	1.27265
1	(Tanaka et al., 2023)	U1370-126	Metalliferous pelagic clay	70.49	5073.6	eastern South Pacific	84.7273	14.8788	3.10771	4.76394	42.232	0.439494	8.99854	21.2554	4.01177	3.4347	1.33418	3.52611	4.22228	0.404408		23.5534	405.61	14.5542	42.75	943.135	687.642	458.867	54.4814	259.516	83.2484	204.792	5.34324	2.08761	1233.28	73.3864	51.1373	20.827	87.8204	19.8036	5.17662	22.4202	3.34467	19.7812	3.85917	10.1096	1.37659	8.60151	1.26885
1	(Tanaka et al., 2023)	U1370-127	Metalliferous pelagic clay	71.02	5073.6	eastern South Pacific	64.1305	14.0689	2.43823	5.1444	44.6418	0.678074	9.7172	20.0985	3.14754	3.57904	1.22819	3.61826	3.87698	0.339971		26.0907	330.942	23.887	41.3609	702.342	595.455	412.873	56.6869	211.273	70.6275	191.659	4.92073	2.03951	911.017	63.777	43.6821	17.8305	74.07	16.5617	4.34663	18.4773	2.8084	16.635	3.29161	8.56704	1.16168	7.13493	1.04656
1	(Tanaka et al., 2023)	U1370-128	Metalliferous pelagic clay	71.52	5073.6	eastern South Pacific	86.0217	16.3456	3.17711	4.2359	40.5497	0.434434	8.00114	23.3508	4.10136	3.67336	1.39903	3.7111	3.51321	0.408663		24.2126	433.435	10.5446	39.9934	847.663	676.344	468.741	51.8677	263.191	87.7412	218.959	5.55053	2.32916	1026.68	81.2473	52.1353	22.102	94.0934	20.7012	5.35432	23.0049	3.50963	21.0104	4.02454	10.7644	1.4941	9.08748	1.299
1	(Tanaka et al., 2023)	U1370-129	Metalliferous pelagic clay	72	5073.6	eastern South Pacific	83.2507	16.0502	3.12027	4.28642	40.8464	0.531407	8.09657	22.9289	4.02799	3.69309	1.59237	3.65711	3.43292	0.443761		25.5195	421.959	14.92	39.88	766.058	657.462	443.351	52.6949	271.897	96.7412	217.57	5.3894	2.32577	1131.17	88.1785	52.148	24.0303	102.191	21.9027	5.60278	24.5964	3.69268	22.128	4.31317	11.4324	1.58096	9.62095	1.38836
1	(Tanaka et al., 2023)	U1370-130	Metalliferous pelagic clay	72.52	5073.6	eastern South Pacific	72.6594	14.6688	2.70421	4.76318	42.5928	0.701314	8.99712	20.9555	3.49088	3.54625	1.47553	3.6902	3.85815	0.391259		26.9437	363.078	22.3831	41.2009	664.528	587.083	398.264	55.1892	244.339	87.8381	205.882	4.9244	2.05469	861.789	79.1897	47.4938	21.401	90.783	19.8043	5.14001	22.2145	3.31917	19.8897	3.90825	10.2913	1.40674	8.62693	1.24794
2	(Bi et al., 2022)	A-01	brown pelagic clay	0.01	6107	western North Pacific Ocean	10.23	6.51	0.70493	8.33824	48.26	1.19	15.75	9.3	0.91	3.41	2.13	4.47	2.95	0.58		23.81	161.05		107.01	240.25	357.53	181.77		206.29	100.48				416.51	65.08	85.25	16.8	73.49	16.14	4.17	17.21	2.77	17.96	3.63	9.89	1.45	8.73	1.44
2	(Bi et al., 2022)	A-02	brown pelagic clay	0.11	6107	western North Pacific Ocean	10.03	6.79	0.759155	8.43353	46.32	1.31	15.93	9.7	0.98	3.69	2.51	5	2.6	0.63		26.64	176.99		105.19	336.6	382.68	196.98		243.83	130.43				452.28	79.47	82.6	19.87	88.2	19.1	4.96	20.84	3.31	22.07	4.49	12.55	1.85	10.98	1.8
2	(Bi et al., 2022)	A-03	brown pelagic clay	0.21	6107	western North Pacific Ocean	11.18	6.909	0.805634	8.30118	45.28	1.31	15.68	9.87	1.04	3.8	2.51	5.11	2.46	0.6		27.23	180.52		108.72	344.81	345.16	209.33		253.32	123.06				476.96	77.32	82.77	19.52	84.85	18.3	4.83	19.99	3.18	21.35	4.35	12.1	1.76	10.7	1.75
2	(Bi et al., 2022)	A-04	brown pelagic clay	0.31	6107	western North Pacific Ocean	12.47	7.084	0.81338	8.30118	45.5	1.38	15.68	10.12	1.05	3.88	2.04	5.17	2.42	0.62		27.28	187.04		106.69	318.93	318.56	212.32		252.87	127.13				440.05	80.45	83.84	20.11	88.11	18.8	4.93	20.64	3.27	22.01	4.5	12.35	1.81	10.92	1.8
2	(Bi et al., 2022)	A-05	brown pelagic clay	0.41	6107	western North Pacific Ocean	2.61	7.917	0.333099	7.13647	40.39	2.55	13.48	11.31	0.43	4.04	3.06	7.58	2.41	0.62		23.81	215.23		61.44	199.08	236.51	233.26		376	100.25				3684.55	76.29	82.5	17.62	76.81	15.68	4.86	16.94	2.59	16.96	3.4	9.26	1.33	7.95	1.26
2	(Bi et al., 2022)	A-06	brown pelagic clay	0.51	6107	western North Pacific Ocean	2.19	8.568	0.28662	7.31118	41.32	3.05	13.81	12.24	0.37	4.09	4.04	6.01	2.31	0.72		24.61	248.97		57.41	162.68	196.8	233.91		404.04	113.26				2303.47	81.4	80.78	19.2	83.88	17.53	5.27	19.23	2.92	19.08	3.86	10.58	1.51	8.98	1.43
2	(Bi et al., 2022)	A-07	brown pelagic clay	0.61	6107	western North Pacific Ocean	1.53	6.951	0.185915	7.56	44.14	1.88	14.28	9.93	0.24	4.07	2.26	6.49	2.64	0.63		25.62	180.6		39.81	155.16	276.88	214.74		274.58	109.76				2613.13	77.18	82.82	18.95	83.31	17.75	5.03	18.91	2.96	19.47	3.92	10.56	1.52	9.07	1.47
2	(Bi et al., 2022)	A-08	brown pelagic clay	0.71	6107	western North Pacific Ocean	6.2	7.266	0.449296	7.63412	42.78	2.01	14.42	10.38	0.58	4.18	2.57	5.9	2.43	0.73		25.55	191.62		138.64	239.66	397.29	223.01		240.66	124.91				1764.1	83.13	70.65	19.32	84.89	17.78	5.01	19.7	3.1	20.72	4.27	11.61	1.7	9.96	1.61
2	(Bi et al., 2022)	A-09	brown pelagic clay	0.81	6107	western North Pacific Ocean	2.4	3.836	0.271127	4.07647	20.1	1.11	7.7	5.48	0.35	2.47	26.01	4.04	1.15	0.35		12.73	103.51		38.66	131.49	203.79	120.18		793.53	57.19				1874.44	39.88	33	8.8	38.48	8.06	2.44	8.95	1.36	9.11	1.89	5.27	0.77	4.59	0.75
2	(Bi et al., 2022)	A-10	brown pelagic clay	0.91	6107	western North Pacific Ocean	1.01	2.275	0.123944	2.39294	11.93	0.66	4.52	3.25	0.16	1.6	36.46	2.78	0.69	0.21		7.41	60.53		20.85	62.58	102.44	67.54		952.21	33.63				1040.12	23.39	19.5	5.22	22.68	4.76	1.43	5.23	0.81	5.25	1.1	3.01	0.44	2.66	0.42
2	(Bi et al., 2022)	A-11	brown pelagic clay	0.99	6107	western North Pacific Ocean	0.93	2.219	0.108451	2.22882	11.34	0.63	4.21	3.17	0.14	1.55	36.94	2.76	0.67	0.21		7.04	57.77		19.31	57.53	93.35	63.59		969.44	32.58				940.96	22.52	18.41	5.03	21.96	4.59	1.33	5.04	0.79	5.19	1.06	2.92	0.43	2.54	0.41
2	(Bi et al., 2022)	A-12	brown pelagic clay	1.11	6107	western North Pacific Ocean	1.06	2.758	0.123944	2.85882	14.7	0.77	5.4	3.94	0.16	1.8	33.66	2.95	0.87	0.26		9.2	73.25		21.1	77.46	115.19	78.57		957.41	42.29				916.71	28.35	24.33	6.45	28.39	5.88	1.72	6.53	1.02	6.77	1.4	3.84	0.56	3.4	0.55
2	(Bi et al., 2022)	A-13	brown pelagic clay	1.21	6107	western North Pacific Ocean	0.87	5.572	0.100704	6.05647	34.5	1.56	11.44	7.96	0.13	3.38	13.44	4.56	2.07	0.67		20.14	151.39		21.95	94.44	229.02	152.86		465.91	103.87				485.61	66.52	56.59	16.67	74.2	15.86	4.35	17.38	2.69	18.44	3.68	9.9	1.42	8.31	1.33
2	(Bi et al., 2022)	A-14	brown pelagic clay	1.23	6107	western North Pacific Ocean	1.09	6.776	0.123944	7.70824	45.58	1.73	14.56	9.68	0.16	4.15	2.9	5.8	2.77	0.76		25.97	178.27		24.95	109.89	302.65	189.5		273.14	117.56				435.3	78.3	75.9	19.75	85.82	18.31	4.96	19.84	3.12	20.56	4.13	11.13	1.59	9.57	1.51
2	(Bi et al., 2022)	A-15	brown pelagic clay	1.24	6107	western North Pacific Ocean	4.93	6.713	0.317606	7.49647	44.95	1.82	14.16	9.59	0.41	4.06	3.52	5.66	2.71	0.76		25.3	180.67		88.41	140.26	314.85	193.5		311.16	118.9				671.19	80.75	81.44	20.14	88.04	18.72	5.11	20.33	3.19	20.98	4.18	11.3	1.59	9.49	1.54
2	(Bi et al., 2022)	A-16	brown pelagic clay	1.31	6107	western North Pacific Ocean	3.37	3.423	0.201408	3.47824	23.52	1.05	6.57	4.89	0.26	2.19	27.95	4.03	1.36	0.37		11.2	91.92		43.36	71.69	148.4	102.53		1012.3	53.91				1206.27	38.56	39.57	9.14	40	8.16	2.42	9.14	1.39	9.12	1.88	5.01	0.7	4.2	0.66
2	(Bi et al., 2022)	A-17	brown pelagic clay	1.41	6107	western North Pacific Ocean	1.27	1.498	0.0929577	1.41882	8.42	0.51	2.68	2.14	0.12	1.12	40.91	2.36	0.6	0.16		4.77	38.2		13.1	33.4	68.61	49.99		1203.41	24.49				1037	17.87	17.72	3.88	16.58	3.3	1.07	3.71	0.56	3.68	0.77	2.15	0.31	1.96	0.31
2	(Bi et al., 2022)	A-18	brown pelagic clay	1.51	6107	western North Pacific Ocean	0.78	1.33	0.0697183	1.23353	7.24	0.48	2.33	1.9	0.09	1.03	41.83	2.25	0.53	0.14		3.99	35.78		9.1	28.28	55.56	43.72		1171.71	20.16				1038.88	15.29	15.79	3.34	14.2	2.78	0.93	3.08	0.46	2.96	0.62	1.72	0.24	1.49	0.24
2	(Bi et al., 2022)	A-19	brown pelagic clay	1.61	6107	western North Pacific Ocean	0.59	1.659	0.0697183	1.44	8.78	0.63	2.72	2.37	0.09	1.21	40.14	2.5	0.58	0.17		4.67	43.89		9.7	29.61	61.16	52.07		1135.08	22.04				1044.87	17.41	18.91	3.88	16.41	3.23	1.06	3.58	0.53	3.41	0.69	1.9	0.27	1.63	0.26
2	(Bi et al., 2022)	A-20	brown pelagic clay	1.71	6107	western North Pacific Ocean	0.61	1.792	0.0697183	1.56176	9.78	0.66	2.95	2.56	0.09	1.26	39.31	2.63	0.64	0.18		5.08	44.9		10.27	31.9	62.91	53.53		1125.84	23.78				996.87	18.81	20.28	4.19	17.71	3.53	1.16	3.9	0.58	3.73	0.77	2.07	0.31	1.79	0.29
2	(Bi et al., 2022)	A-21	brown pelagic clay	1.81	6107	western North Pacific Ocean	0.6	1.939	0.0619718	1.8	10.9	0.74	3.4	2.77	0.08	1.38	38.6	2.9	0.76	0.19		5.88	52.9		10.56	32.31	63.59	59.7		1133.87	25.37				1004.53	20.68	22.42	4.76	20.38	4.03	1.27	4.39	0.64	4.17	0.86	2.26	0.33	2.03	0.32
2	(Bi et al., 2022)	A-22	brown pelagic clay	1.87	6107	western North Pacific Ocean	0.66	5.264	0.100704	3.16588	20.94	2.34	5.98	7.52	0.13	2.99	28.77	3.04	0.88	0.4		13.43	164.69		24.66	49.01	95.27	125.49		837.78	36.75				459.06	32.45	52.66	8.26	35.77	7.18	2.22	7.53	1.1	6.79	1.3	3.37	0.47	2.75	0.43
2	(Bi et al., 2022)	A-23	brown pelagic clay	1.91	6107	western North Pacific Ocean	0.73	4.431	0.100704	3.58941	22.6	1.93	6.78	6.33	0.13	2.64	26.74	3.56	1.38	0.38		13.72	131.4		24.11	54.51	111.2	129.1		776.21	45.44				467.9	36.66	52.72	9.17	39.33	8.13	2.48	8.6	1.26	7.89	1.56	4.13	0.56	3.44	0.54
2	(Bi et al., 2022)	A-24	brown pelagic clay	1.92	6107	western North Pacific Ocean	1.15	5.467	0.147183	4.40471	26.96	2.3	8.32	7.81	0.19	3.12	22.08	3.9	1.65	0.5		14.68	164.6		29.42	59.19	121.51	136.07		709.55	54.95				480.46	43.34	58.49	11.05	47.99	10.03	3	10.43	1.57	10.08	1.97	5.24	0.72	4.28	0.66
2	(Bi et al., 2022)	A-25	brown pelagic clay	2.01	6107	western North Pacific Ocean	15.42	7.147	0.511268	6.97765	42.47	2.28	13.18	10.21	0.66	4.38	3.75	6.17	2.51	0.75		24.57	199.64		75.78	158.7	282.24	207.15		344.53	113.48				712.74	78.95	84.23	19.36	83.38	17.44	4.83	19.14	2.96	19.77	3.95	10.7	1.52	9.19	1.46
2	(Bi et al., 2022)	A-26	brown pelagic clay	2.11	6107	western North Pacific Ocean	15.41	7.231	0.503521	6.99353	42.68	2.34	13.21	10.33	0.65	4.44	3.28	6.55	2.56	0.7		23.01	203.63		66.94	163.5	292.39	208.67		331.59	99.55				1095.76	72.76	82.51	17.74	76.74	15.67	4.51	17.28	2.57	17.14	3.41	9.28	1.28	7.74	1.22
2	(Bi et al., 2022)	A-27	brown pelagic clay	2.25	6107	western North Pacific Ocean	2.53	2.387	0.108451	2.08059	11.9	0.85	3.93	3.41	0.14	1.53	36.47	3.06	0.81	0.24		7.07	67.55		17.81	49.57	89.84	66.87		1072.91	31.87				1153.03	24.29	26	5.42	23.82	4.74	1.51	5.29	0.77	5.1	1.03	2.83	0.4	2.49	0.39
2	(Bi et al., 2022)	B-01	brown pelagic clay	0.01	5524	western North Pacific Ocean	10.25	5.418	0.596479	8.88882	53.88	0.85	16.79	7.74	0.77	3.64	1.52	3.66	3.47	0.26		22.59	168.79		100.47	179.3	225.99	172.04		180.64	64.67				769.57	49.46	108.14	12.67	50.2	10.31	2.42	9.15	1.66	11.06	2.15	6.03	0.9	5.81	0.9
2	(Bi et al., 2022)	B-02	brown pelagic clay	0.1	5524	western North Pacific Ocean	13.52	5.523	0.596479	9.03706	53.73	0.87	17.07	7.89	0.77	3.61	1.19	3.32	3.54	0.25		22.81	170.08		93.79	159.16	207.96	149.11		173.01	64.74				886.55	51.22	104.42	12.05	50.79	10.21	2.47	9.14	1.71	10.97	2.07	5.87	0.93	5.7	0.94
2	(Bi et al., 2022)	B-03	brown pelagic clay	0.2	5524	western North Pacific Ocean	16.4	5.495	0.573239	9.04235	53.66	0.86	17.08	7.85	0.74	3.64	1.13	3.53	3.56	0.24		22.37	169.38		88.01	154.79	219.02	146.41		175.59	60.02				1197.96	51.22	104.52	12.66	49.4	10.11	2.51	9.25	1.69	10.79	2.1	5.87	0.88	5.54	0.9
2	(Bi et al., 2022)	B-04	brown pelagic clay	0.3	5524	western North Pacific Ocean	15.55	5.621	0.596479	9.06882	58.22	0.86	17.13	8.03	0.77	3.58	1.13	3.27	3.55	0.25		22.03	170.87		91.95	152.04	219.02	145.76		170.63	64.22				861.61	56.51	103.91	13	50.35	10.51	2.46	9.3	1.72	11.27	2.16	6.16	0.95	6.04	0.99
2	(Bi et al., 2022)	B-05	brown pelagic clay	0.4	5524	western North Pacific Ocean	18.78	5.719	0.642958	9.06353	53.56	0.87	17.12	8.17	0.83	3.55	1.12	3.28	3.51	0.27		22.56	176.91		98.7	165.26	223.11	148.14		172.91	69.46				832.44	55.72	104.32	12.94	52.39	11.1	2.64	9.47	1.82	11.77	2.28	6.64	1.01	6.17	1
2	(Bi et al., 2022)	B-06	brown pelagic clay	0.5	5524	western North Pacific Ocean	19.13	5.698	0.635211	9.12176	53.34	0.88	17.23	8.14	0.82	3.6	1.12	3.35	3.54	0.26		23.44	173.25		97.78	161.6	218.84	149.65		172.82	68.62				803.17	54.57	104.02	12.92	52.24	11.08	2.63	9.85	1.83	11.85	2.34	6.52	1	6.28	1.03
2	(Bi et al., 2022)	B-07	brown pelagic clay	0.6	5524	western North Pacific Ocean	22.81	5.684	0.697183	8.84647	52.74	0.87	16.71	8.12	0.9	3.51	1.17	3.52	3.4	0.3		23.63	173.74		109.04	161.3	245.23	147.6		176.83	82.05				856.98	61.14	108.85	14.87	58.84	12.29	3	10.78	2.06	13.6	2.62	7.5	1.12	7.05	1.18
2	(Bi et al., 2022)	B-08	brown pelagic clay	0.7	5524	western North Pacific Ocean	23.13	5.831	0.70493	8.97353	53.16	0.88	16.95	8.33	0.91	3.54	1.14	3.46	3.48	0.29		22.91	175.63		108.63	162.92	235.28	147.81		178.54	75.2				896.71	55.33	103.51	13.55	56.23	12.16	2.82	10.56	1.94	12.73	2.45	7.06	1.05	6.84	1.09
2	(Bi et al., 2022)	B-09	brown pelagic clay	0.8	5524	western North Pacific Ocean	21.34	5.712	0.627465	8.84647	53.66	0.87	16.71	8.16	0.81	3.47	1.06	3.25	3.5	0.26		22.72	172.16		99.41	151.74	222.65	144.89		169.96	67.6				941.17	55.13	108.85	13.46	53.57	11.23	2.7	10.07	1.87	11.95	2.33	6.47	1.02	6.16	1.02
2	(Bi et al., 2022)	B-10	brown pelagic clay	0.9	5524	western North Pacific Ocean	21.65	5.684	0.604225	8.81471	53.42	0.86	16.65	8.12	0.78	3.45	1.04	3.24	3.47	0.27		21.46	169.98		93.85	149.3	215.21	144.46		167.96	67.52				965.51	53.7	104.22	13.13	54.22	10.92	2.65	9.56	1.86	11.6	2.23	6.61	1	6.23	0.99
2	(Bi et al., 2022)	B-11	brown pelagic clay	1	5524	western North Pacific Ocean	21.95	5.915	0.627465	8.89941	53.18	0.89	16.81	8.45	0.81	3.52	1.07	3.43	3.45	0.28		22.38	173.64		92.93	157.53	223.85	149		170.63	68.55				829.32	55.52	97.85	12.96	52.28	10.76	2.71	9.75	1.83	12.22	2.33	6.91	1.04	6.44	1.04
2	(Bi et al., 2022)	B-12	brown pelagic clay	1.1	5524	western North Pacific Ocean	22.13	5.761	0.611972	8.86235	53.3	0.87	16.74	8.23	0.79	3.5	1.05	3.37	3.45	0.28		22.74	168.79		92.81	158.25	226.08	148.14		168.72	72.63				853.46	55.95	106.63	13.35	55.06	11.35	2.67	10.11	1.91	12.22	2.32	6.69	1.06	6.53	1.02
2	(Bi et al., 2022)	B-13	brown pelagic clay	1.2	5524	western North Pacific Ocean	23.76	5.747	0.635211	8.74059	53.52	0.86	16.51	8.21	0.82	3.49	1.08	3.4	3.39	0.28		22.39	170.28		96.04	158.75	239.09	146.73		170.43	77.64				981.1	57.36	108.04	13.39	57.23	11.67	2.94	10.69	2.02	12.8	2.51	7.27	1.12	6.92	1.14
2	(Bi et al., 2022)	B-14	brown pelagic clay	1.3	5524	western North Pacific Ocean	25.08	5.726	0.697183	8.81471	52.66	0.86	16.65	8.18	0.9	3.5	1.12	3.51	3.36	0.31		23.29	169.68		105.08	167.7	256.56	147.92		174.06	81.19				835.05	58.37	103.41	13.83	58.95	12.32	3.01	10.97	2.08	13.53	2.61	7.71	1.17	7.36	1.16
2	(Bi et al., 2022)	B-15	brown pelagic clay	1.4	5524	western North Pacific Ocean	23.85	5.782	0.68169	8.92588	52.94	0.88	16.86	8.26	0.88	3.53	1.12	3.44	3.41	0.32		22.39	168.89		105.81	171.87	251.55	150.52		174.73	80.18				773.5	57.07	106.13	14.49	58.45	12.23	3.03	11.27	2.13	14.12	2.75	7.52	1.15	7.14	1.2
2	(Bi et al., 2022)	B-16	brown pelagic clay	1.5	5524	western North Pacific Ocean	23.63	5.775	0.666197	8.86765	53.16	0.89	16.75	8.25	0.86	3.51	1.12	3.43	3.37	0.32		23.54	165.22		102.81	163.94	265.11	150.63		174.63	83.65				766.76	58.55	107.04	14.76	60.68	12.58	3.06	11.49	2.14	14.17	2.7	7.72	1.15	7.25	1.16
2	(Bi et al., 2022)	B-17	brown pelagic clay	1.6	5524	western North Pacific Ocean	21.89	5.831	0.650704	8.85706	52.7	0.9	16.73	8.33	0.84	3.5	1.1	3.44	3.38	0.31		21.87	168.79		100.5	159.57	253.5	149.11		174.54	75.99				853.86	55.23	103.01	14.88	58.64	12.65	2.96	11.24	2.09	13.54	2.67	7.48	1.12	6.98	1.18
2	(Bi et al., 2022)	B-18	brown pelagic clay	1.7	5524	western North Pacific Ocean	23.8	5.936	0.673944	8.83059	52.84	0.89	16.68	8.48	0.87	3.5	1.09	3.42	3.37	0.31		24.56	166.21		106.33	165.26	265.95	150.52		174.25	83.49				837.77	58.87	113.98	14.86	61.11	12.79	3.09	11.52	2.15	13.67	2.76	7.76	1.19	7.45	1.19
2	(Bi et al., 2022)	B-19	brown pelagic clay	1.8	5524	western North Pacific Ocean	24.75	5.936	0.70493	8.81471	52.74	0.89	16.65	8.48	0.91	3.5	1.12	3.49	3.35	0.33		22.24	167.9		108.31	169.33	264.83	151.17		176.25	81.56				781.95	60.09	112.98	15.46	61.23	12.84	3.15	11.84	2.19	14.27	2.96	8.14	1.25	7.83	1.3
2	(Bi et al., 2022)	B-20	brown pelagic clay	1.9	5524	western North Pacific Ocean	23.44	6.006	0.743662	8.73529	52.32	0.91	16.5	8.58	0.96	3.49	1.15	3.53	3.31	0.36		22.04	170.57		108.83	177.06	265.48	154.52		178.16	89.45				665.87	63.01	110.66	15.16	64.8	13.46	3.25	12.15	2.3	15.21	3.02	8.16	1.29	7.98	1.3
2	(Bi et al., 2022)	B-21	brown pelagic clay	2.01	5524	western North Pacific Ocean	25.23	5.852	0.852113	8.85706	52.24	0.92	16.73	8.36	1.1	3.58	1.23	3.47	3.37	0.37		23.81	179.57		125.43	188.02	298.19	156.09		181.44	97.83				650.59	63.98	110.29	15.63	66.64	14.04	3.52	12.45	2.44	15.45	3.06	8.52	1.36	8.33	1.36
2	(Bi et al., 2022)	B-22	brown pelagic clay	2.11	5524	western North Pacific Ocean	23.44	5.824	0.774648	8.85176	52.29	0.92	16.72	8.32	1	3.57	1.18	3.42	3.39	0.36		23.62	181.36		110.05	168.11	272.31	155.76		175.92	88.66				654.55	61.49	110.39	15.04	64.94	13.06	3.18	12.07	2.28	14.77	2.82	7.88	1.29	7.57	1.25
2	(Bi et al., 2022)	B-23	brown pelagic clay	2.21	5524	western North Pacific Ocean	24.05	5.971	0.805634	8.92059	51.96	0.94	16.85	8.53	1.04	3.58	1.25	3.55	3.35	0.4		24.9	181.25		122.22	174.46	303.38	155.98		186	104.7				640.53	69.01	105.86	17.22	71.7	15.08	3.71	13.62	2.63	17.01	3.28	9.54	1.5	8.95	1.44
2	(Bi et al., 2022)	B-24	brown pelagic clay	2.31	5524	western North Pacific Ocean	26.81	5.901	0.852113	8.88353	52.7	0.92	16.78	8.43	1.1	3.58	1.24	3.56	3.36	0.39		23.95	176.32		126.81	181.68	303.19	157.83		183.96	99.75				569.39	61.01	109.16	16.28	67.91	14.27	3.41	12.85	2.46	16.54	3.19	8.77	1.39	8.37	1.35
2	(Bi et al., 2022)	B-25	brown pelagic clay	2.41	5524	western North Pacific Ocean	24.51	5.824	0.805634	8.84647	53.92	0.92	16.71	8.32	1.04	3.55	1.2	3.47	3.42	0.37		23.59	175.8		121.58	181.48	289.76	156.09		175.92	92.33				577.12	63.62	110.29	16.14	64.59	13.76	3.32	12.26	2.36	15.62	3.01	8.7	1.39	8.07	1.33
2	(Bi et al., 2022)	B-26	brown pelagic clay	2.51	5524	western North Pacific Ocean	27.19	5.796	0.859859	8.82	52.21	0.91	16.66	8.28	1.11	3.54	1.25	3.47	3.35	0.4		24.46	171.92		131.3	194.26	301.23	156.74		182.61	108.44				573.97	68.23	111.11	16.53	74.2	14.98	3.68	13.48	2.61	17.23	3.28	9.42	1.53	8.85	1.45
2	(Bi et al., 2022)	B-27	brown pelagic clay	2.61	5524	western North Pacific Ocean	29.05	5.957	0.914085	8.80412	51.94	0.92	16.63	8.51	1.18	3.52	1.28	3.62	3.34	0.43		23.77	176.74		143.68	212.7	316.03	161.2		184.35	109.69				523.87	67.69	118.32	17.98	73.1	15.53	3.84	13.91	2.71	17.8	3.4	9.84	1.52	9.17	1.53
2	(Bi et al., 2022)	B-28	brown pelagic clay	2.71	5524	western North Pacific Ocean	27.42	5.922	0.821127	8.95235	52.42	0.92	16.91	8.46	1.06	3.53	1.24	3.41	3.42	0.41		24.21	177.37		130.44	190.26	308.58	157.61		181.73	111.88				567.46	70.98	115.75	17.67	74.92	15.67	3.83	13.93	2.69	18.24	3.39	9.98	1.52	9.34	1.51
2	(Bi et al., 2022)	B-29	brown pelagic clay	2.81	5524	western North Pacific Ocean	30.53	5.999	0.976056	8.78824	50.79	0.94	16.6	8.57	1.26	3.57	1.37	3.7	3.3	0.45		24.24	179.99		142.61	214.36	321.03	164.46		190.26	116.05				522.85	71.54	106.38	19.09	76.45	16.32	3.99	14.76	2.9	19.65	3.69	10.57	1.57	9.67	1.59
2	(Bi et al., 2022)	B-30	brown pelagic clay	2.91	5524	western North Pacific Ocean	33.1	6.09	1.07676	8.87294	50.78	0.92	16.76	8.7	1.39	3.49	1.39	3.61	3.28	0.52		26.69	182.2		172.5	236.22	354.55	165.12		197.05	145.34				495.92	80.48	127.49	20.59	89.83	18.91	4.77	17.71	3.47	23.14	4.39	12.18	1.94	11.73	1.91
2	(Bi et al., 2022)	B-31	brown pelagic clay	3.01	5524	western North Pacific Ocean	33.09	6.216	1.06901	8.82	51.16	0.9	16.66	8.88	1.38	3.48	1.4	3.65	3.24	0.53		27.64	178.94		163.53	260.71	374.55	167.51		196.18	140.84				502.42	82.93	112.45	21.06	87.44	19.42	4.67	17.09	3.42	22.82	4.35	12.5	1.98	11.79	1.97
2	(Bi et al., 2022)	B-32	brown pelagic clay	3.11	5524	western North Pacific Ocean	38.25	6.16	1.09225	8.84118	50.28	0.9	16.7	8.8	1.41	3.55	1.39	3.79	3.24	0.53		27.88	179.57		167.91	268.12	383.37	170.99		195.89	140.29				507.3	86.33	119.66	21.32	90.57	19.25	4.66	17.33	3.46	23.37	4.35	12.37	2.01	11.85	1.89
2	(Bi et al., 2022)	B-33	brown pelagic clay	3.21	5524	western North Pacific Ocean	36.45	6.153	1.12324	8.79353	50.06	0.89	16.61	8.79	1.45	3.6	1.39	3.88	3.21	0.53		26.52	178.84		170.37	266.37	402.98	171.64		194.63	137.88				512.99	85.13	120.79	21.02	85.81	18.73	4.64	16.24	3.26	22.5	4.3	12.23	1.91	11.28	1.83
2	(Bi et al., 2022)	B-34	brown pelagic clay	3.31	5524	western North Pacific Ocean	39.14	6.251	1.10775	8.75647	50.3	0.9	16.54	8.93	1.43	3.58	1.35	3.92	3.17	0.51		27.65	180.1		180.19	280.42	406.41	174.36		192.2	135.69				510.65	82.35	114.2	21.88	92.58	18.88	4.66	16.67	3.39	22.58	4.25	12.05	1.9	11.33	1.79
2	(Bi et al., 2022)	B-35	brown pelagic clay	3.41	5524	western North Pacific Ocean	36.87	6.265	1.01479	8.83588	50.34	0.91	16.69	8.95	1.31	3.58	1.36	3.93	3.21	0.52		27.76	176.95		162.15	222.95	363.28	169.79		194.14	133.71				471.94	84.7	109.05	20.37	88.3	18.72	4.66	17.36	3.37	21.78	4.25	11.69	1.91	10.93	1.87
2	(Bi et al., 2022)	B-36	brown pelagic clay	3.51	5524	western North Pacific Ocean	36.89	6.174	0.983803	8.68765	50.56	0.94	16.41	8.82	1.27	3.52	1.43	3.88	3.25	0.58		27.47	175.38		159.16	196.9	355.53	166.96		199.18	153.24				422.04	85.3	117.91	23.23	95.99	19.8	5.02	18.14	3.64	24.51	4.67	13.33	2.06	12.53	2
2	(Bi et al., 2022)	B-37	brown pelagic clay	3.61	5524	western North Pacific Ocean	41.57	5.782	1.13873	8.64529	49.65	0.88	16.33	8.26	1.47	3.17	1.76	4.14	3.39	0.78		29.98	157.65		182.96	314.76	386.51	169.57		199.37	203.47				373.97	105.31	127.9	26.69	116.86	24.83	6.39	23.1	4.55	30.99	5.89	17.04	2.7	15.79	2.58
2	(Bi et al., 2022)	B-38	brown pelagic clay	3.71	5524	western North Pacific Ocean	60.62	5.488	1.37887	8.54471	48.94	0.81	16.14	7.84	1.78	2.95	1.97	4.59	3.46	0.92		30.29	152.72		222.99	276.61	377.69	155		210.81	205.01				315.13	109.97	137.17	28.98	128.05	28.08	6.93	25.66	5.07	33.53	6.38	17.25	2.85	16.36	2.65
2	(Bi et al., 2022)	C-01	brown pelagic clay	0.01	5097	western North Pacific Ocean	8.73	5.376	0.519014	8.75118	53.48	0.84	16.53	7.68	0.67	3.62	1.29	3.69	3.45	0.31		22.85	159.54		85.48	156.6	220.65	151.93		180.09	76.69				1530.44	55.45	114.61	14.49	59.27	11.99	3.11	11.02	2.02	12.86	2.51	7.15	1.11	6.66	1.11
2	(Bi et al., 2022)	C-02	brown pelagic clay	0.11	5097	western North Pacific Ocean	11.36	5.474	0.488028	8.91529	54.28	0.86	16.84	7.82	0.63	3.58	1.19	3.05	3.52	0.28		22.18	163.11		79.69	141.87	211.14	151.34		176.5	69.98				1598.53	56.16	110.91	12.99	56.53	11.41	2.86	10.02	1.88	11.89	2.29	6.59	1.05	6.3	1.02
2	(Bi et al., 2022)	C-03	brown pelagic clay	0.21	5097	western North Pacific Ocean	12	5.502	0.488028	8.92059	54.08	0.85	16.85	7.86	0.63	3.53	1.16	3.08	3.51	0.27		21.27	162.37		78.47	139.33	220.28	146.37		177.95	69.7				1633.08	53.19	105.84	13.83	55.34	11.16	2.82	10.02	1.85	12.1	2.32	6.54	1	6.13	1.01
2	(Bi et al., 2022)	C-04	brown pelagic clay	0.31	5097	western North Pacific Ocean	12.68	5.6	0.488028	8.83588	53.99	0.85	16.69	8	0.63	3.48	1.12	3.13	3.49	0.27		20.99	159.12		76.46	137.38	206.42	135.09		174.46	63.42				1525.36	54.87	100.23	13.11	48.97	10.85	2.65	9.39	1.71	10.88	2.15	6.07	0.95	5.91	0.94
2	(Bi et al., 2022)	C-05	brown pelagic clay	0.41	5097	western North Pacific Ocean	13.88	5.593	0.526761	8.78294	53.64	0.85	16.59	7.99	0.68	3.44	1.13	3.19	3.46	0.29		22.29	163.53		84.98	142.55	207.98	138.22		175.24	67.61				1433.9	51.64	103.2	14.33	50.75	10.79	2.78	9.8	1.83	11.57	2.27	6.44	0.99	6.22	1.06
2	(Bi et al., 2022)	C-06	brown pelagic clay	0.51	5097	western North Pacific Ocean	15.07	5.621	0.542254	8.82529	53.76	0.85	16.67	8.03	0.7	3.45	1.14	3.12	3.45	0.3		21.82	163.42		89.02	147.14	213.25	139.83		176.4	70.76				1454.22	57.71	99.5	13.1	52.78	11.52	2.77	9.85	1.84	11.85	2.38	6.62	1.02	6.3	1.01
2	(Bi et al., 2022)	C-07	brown pelagic clay	0.61	5097	western North Pacific Ocean	15.08	5.474	0.511268	8.79882	54.02	0.85	16.62	7.82	0.66	3.47	1.16	3.1	3.45	0.31		21.34	164.99		85.81	143.72	218.72	138.03		172.53	74.86				1303.82	57.8	101.78	13.95	52.03	11.39	2.81	9.83	1.91	12.5	2.36	6.84	1.06	6.44	1.02
2	(Bi et al., 2022)	C-08	brown pelagic clay	0.71	5097	western North Pacific Ocean	16.9	5.509	0.596479	8.76706	53.74	0.85	16.56	7.87	0.77	3.45	1.22	3.15	3.42	0.35		22.45	163.21		95.95	141.38	230.23	136.32		181.35	82.31				1394.27	62.11	105.64	15.52	59.38	12.84	3.18	11.09	2.15	14	2.76	7.5	1.15	7.26	1.18
2	(Bi et al., 2022)	C-09	brown pelagic clay	0.81	5097	western North Pacific Ocean	16.24	5.53	0.519014	8.74588	54.22	0.85	16.52	7.9	0.67	3.45	1.13	3.03	3.48	0.29		21.39	161.22		84.38	137.57	208.37	137.56		176.4	70.03				1550.76	55	107.77	14.21	56.44	11.32	2.89	10.12	1.89	12.07	2.37	6.61	1.04	6.35	1.06
2	(Bi et al., 2022)	C-10	brown pelagic clay	0.91	5097	western North Pacific Ocean	16.28	5.509	0.526761	8.86765	54.1	0.85	16.75	7.87	0.68	3.48	1.1	3	3.52	0.28		20.37	164.78		83.54	139.72	205.54	141.16		176.02	68.51				1560.93	58.77	105.94	14.24	52.84	11.53	2.81	9.91	1.83	12.15	2.35	6.61	1.01	6.24	1.05
2	(Bi et al., 2022)	C-11	brown pelagic clay	1.01	5097	western North Pacific Ocean	16.97	5.628	0.519014	8.77235	54.02	0.86	16.57	8.04	0.67	3.45	1.11	3.07	3.48	0.3		21.36	166.04		83.31	140.79	222.23	139.92		172.43	75.29				1443.04	56.89	108.68	14.61	54.48	11.78	2.96	10.11	1.91	12.58	2.42	6.95	1.05	6.5	1.07
2	(Bi et al., 2022)	C-12	brown pelagic clay	1.11	5097	western North Pacific Ocean	16.58	5.593	0.519014	8.78294	53.78	0.86	16.59	7.99	0.67	3.46	1.13	3.05	3.48	0.31		21.77	165.1		84.24	139.53	218.72	139.73		173.59	80.05				1413.57	61.26	113.86	14.91	53.46	11.54	2.92	10.38	1.98	13.16	2.46	7	1.1	6.84	1.1
2	(Bi et al., 2022)	C-13	brown pelagic clay	1.21	5097	western North Pacific Ocean	17.84	5.614	0.542254	9.09529	54.04	0.87	17.18	8.02	0.7	3.56	1.2	3.09	3.68	0.33		21.27	168.31		87.61	149.34	232.67	142.29		176.75	82.08				1448.02	62.63	106.45	15.51	58.73	12.45	3.14	10.83	2.1	13.69	2.58	7.67	1.15	7.28	1.17
2	(Bi et al., 2022)	C-14	brown pelagic clay	1.31	5097	western North Pacific Ocean	17.36	5.663	0.611972	9.04235	53.96	0.88	17.08	8.09	0.79	3.53	1.29	3.12	3.65	0.39		21.16	170.93		88.72	169.58	240.97	140.4		179.52	88.63				1326.15	66.53	104.01	14.96	60.6	13.4	3.38	11.71	2.23	14.95	2.87	7.94	1.23	7.46	1.23
2	(Bi et al., 2022)	C-15	brown pelagic clay	1.41	5097	western North Pacific Ocean	17.82	5.6	0.596479	8.88353	53.54	0.88	16.78	8	0.77	3.46	1.32	3.16	3.59	0.42		23.47	162.42		96.4	159.15	256.68	142.86		178.63	103.58				1212.54	72.52	109.39	17.58	70.51	15.07	3.67	13.1	2.5	16.95	3.24	9.26	1.38	8.55	1.36
2	(Bi et al., 2022)	C-16	brown pelagic clay	1.51	5097	western North Pacific Ocean	17.49	5.705	0.596479	9	53.6	0.89	17	8.15	0.77	3.51	1.31	3.18	3.64	0.43		23.58	166.24		98.15	167.8	256.98	146.46		181.69	108.47				1267.28	69.41	113.96	18.35	70.88	15.32	3.81	13.31	2.57	17	3.26	9.42	1.41	8.91	1.41
2	(Bi et al., 2022)	C-17	brown pelagic clay	1.61	5097	western North Pacific Ocean	17.91	5.754	0.68169	8.88882	53.38	0.9	16.79	8.22	0.88	3.47	1.46	3.17	3.59	0.54		23.64	165.91		105.54	186.89	271.23	150.34		184.46	118.69				940.59	85.19	120.16	20.57	78.52	17.31	4.26	15.36	3.04	20.07	3.91	10.63	1.7	10.09	1.66
2	(Bi et al., 2022)	C-18	brown pelagic clay	1.71	5097	western North Pacific Ocean	20.58	5.516	0.70493	8.55	53.1	0.87	16.15	7.88	0.91	3.33	1.64	3.13	3.45	0.66		23.37	159.58		116.71	193.77	290.06	143.71		188.12	154.39				863.65	98.3	117.93	24.05	94.31	21.14	5.21	18.81	3.71	24.79	4.77	13.89	2.09	12.66	2.08
2	(Bi et al., 2022)	C-19	brown pelagic clay	1.81	5097	western North Pacific Ocean	21.93	5.6	0.774648	8.82	52.67	0.89	16.66	8	1	3.39	1.8	3.24	3.59	0.78		26.43	162.09		126.51	234.34	326.27	154.42		195.54	187.14				778.96	105.21	131.84	27.89	114.16	25.75	6.1	22.21	4.41	29.94	5.63	16.31	2.43	14.94	2.37
2	(Bi et al., 2022)	C-20	brown pelagic clay	1.91	5097	western North Pacific Ocean	23.79	5.67	0.929577	8.74059	52.1	0.89	16.51	8.1	1.2	3.32	2.03	3.37	3.53	0.96		26.41	164.49		153.24	283.25	352.33	154.51		208.1	213.89				667.21	120.43	125.04	32.59	129.6	28.67	7.08	26.11	5.2	35.31	6.9	18.93	2.87	17.74	2.87
2	(Bi et al., 2022)	C-21	brown pelagic clay	2.01	5097	western North Pacific Ocean	25.86	5.691	1.00704	8.62941	51.42	0.9	16.3	8.13	1.3	3.25	2.24	3.31	3.53	1.12		27.17	163.62		164.63	322.05	370.58	163.13		214.73	247.28				579.42	129.92	130.93	34.5	145.93	32.13	8.01	28.74	5.74	38.48	7.57	20.61	3.19	19.09	3.09
2	(Bi et al., 2022)	C-22	brown pelagic clay	2.11	5097	western North Pacific Ocean	27.52	5.726	1.01479	8.63471	51.36	0.91	16.31	8.18	1.31	3.26	2.27	3.35	3.54	1.18		27.17	164.17		165.38	321.22	370.39	164.74		217.2	254.97				561.96	138.89	128.49	37.45	149.72	32.97	8.15	30.03	6.09	41.04	7.87	21.51	3.36	20.01	3.32
2	(Bi et al., 2022)	C-23	brown pelagic clay	2.21	5097	western North Pacific Ocean	29.83	5.656	0.96831	8.66118	51.16	0.88	16.36	8.08	1.25	3.25	2.23	3.59	3.6	1.18		29.22	154.78		155.15	317.67	384.44	165.6		213.54	267.18				516.72	148.69	133.06	36.93	159.07	35.84	8.77	31.48	6.23	42.6	8.32	22.69	3.56	21.27	3.36
2	(Bi et al., 2022)	C-24	brown pelagic clay	2.31	5097	western North Pacific Ocean	32.89	5.516	0.991549	8.52882	50.71	0.84	16.11	7.88	1.28	3.16	2.26	3.86	3.61	1.22		28.5	147.03		165.48	321.84	366.09	159.06		212.55	281.51				489.25	158.59	135.19	38.65	158.89	35.59	8.61	31.51	6.41	45.07	8.68	23.7	3.55	21.97	3.57
2	(Bi et al., 2022)	C-25	brown pelagic clay	2.41	5097	western North Pacific Ocean	39.18	5.271	0.999296	8.26941	50.32	0.8	15.62	7.53	1.29	2.92	2.34	3.81	3.55	1.31		30.46	136.33		172.41	319.03	379.46	161.52		209.39	306.36				477.27	161.51	138.34	41.34	168.07	39.48	9.64	34.16	7.02	48.13	9.21	25.88	3.86	23.66	3.74
2	(Bi et al., 2022)	C-26	brown pelagic clay	2.51	5097	western North Pacific Ocean	41.39	5.271	1.1	8.49706	49.9	0.81	16.05	7.53	1.42	2.96	2.52	4.07	3.66	1.41		29.98	140.48		177.41	326.64	353.99	150.72		220.37	297.72				434.72	151.29	139.05	37.92	164.28	38.16	9.29	32.58	6.88	46.15	8.94	24.98	3.74	23.03	3.76
2	(Bi et al., 2022)	C-27	brown pelagic clay	2.61	5097	western North Pacific Ocean	47.72	5.18	1.14648	8.42294	49.8	0.8	15.91	7.4	1.48	2.86	2.61	4.28	3.64	1.49		30.01	139.39		189.34	302.44	326.47	144.09		224.82	312.05				418.81	159.11	142.91	40.52	179.01	39.38	9.87	34.79	7.11	48.2	9.36	25.88	3.87	24.71	4
2	(Bi et al., 2022)	C-28	brown pelagic clay	2.71	5097	western North Pacific Ocean	53.74	5.131	1.2162	8.32235	49.38	0.8	15.72	7.33	1.57	2.78	2.99	4.52	3.67	1.75		32.69	136.44		206.16	281.59	327.25	147.79		239.55	347.64				364.28	178.51	156.52	46.93	196.57	44.65	11.12	39.08	7.99	54.93	10.83	30.2	4.42	27.12	4.44
2	(Bi et al., 2022)	C-29	brown pelagic clay	2.81	5097	western North Pacific Ocean	71.23	4.515	1.68099	7.08353	44.23	0.73	13.38	6.45	2.17	2.52	6.9	4.61	3.36	4.62		55.13	114.06		305.41	415.91	324.71	155.74		390.29	817.35				321.42	438.45	228.84	118	520.09	119.1	28.76	101.14	20.68	135.36	26.41	71.69	10.48	65.61	10.08
2	(Bi et al., 2022)	C-30	brown pelagic clay	2.91	5097	western North Pacific Ocean	54.01	3.682	1.33239	6.73412	42.06	0.62	12.72	5.26	1.72	2.25	9.95	4.25	3.55	6.96		74.46	88.32		200.41	392.34	304.21	157.17		480.49	523.1				294.05	669.61	265.31	194.15	822.09	182.72	45.99	160.78	32.42	212.51	40.87	111.76	16.13	96.85	14.95
2	(Bi et al., 2022)	C-31	brown pelagic clay	3.01	5097	western North Pacific Ocean	64.57	4.081	1.70423	7.03588	43.8	0.56	13.29	5.83	2.2	2.4	7.71	4.48	3.72	5.26		58.32	98.17		216.17	443.03	312.41	150.82		405.72	775.33				331.54	497.36	217.97	134.76	577.26	130.83	32.51	114.42	22.96	147.86	28.73	75.01	10.9	63.79	10.29
2	(Bi et al., 2022)	C-32	brown pelagic clay	3.11	5097	western North Pacific Ocean	67	4.333	1.58028	8.13706	48.22	0.57	15.37	6.19	2.04	3.06	4.54	4.01	3.98	2.97		45.47	115.16		243.97	544.71	326.17	189		270.41	572.59				392.06	287.57	211.78	89.06	357.67	85.11	20.26	68.99	14.04	90.92	16.8	45.22	6.5	39.29	5.89
3	(Tanaka et al., 2020)	KR13-02 PC01	pelagic clay	0.03	5714	West Pacific	5.78495	6.72307	0.617001	9.12385	50.3449	0.873043	17.2339	9.60439	0.796492	3.17139	2.51615	3.90318	2.49701	0.243322	8.81621	26.2093	149.646	55.6921	56.878	175.555	361.983	145.322	78.4139	200.529	50.4551	144.125	9.4854	7.03915	287.783	39.247	83.1974	11.0843	44.1752	10.5637	2.58773	10.7201	1.62286	9.93075	1.99522	5.73719	0.840076	5.31758	0.83348
3	(Tanaka et al., 2020)	KR13-02 PC01	pelagic clay	0.51	5714	West Pacific	31.6934	6.45488	0.626375	8.85263	50.8413	0.847141	16.7216	9.22126	0.808593	3.10771	2.401	4.63495	2.7516	0.417605	8.24719	28.4244	158.862	43.774	86.6883	180.678	317.941	162.111	82.7475	246.408	116.053	132.863	10.6974	8.36664	327.692	77.6823	80.9105	16.8375	69.5168	16.0003	4.09639	18.6765	2.87767	18.5009	3.93834	11.5968	1.64914	10.4391	1.62054
3	(Tanaka et al., 2020)	KR13-02 PC01	pelagic clay	1.01	5714	West Pacific	41.847	6.35256	0.695399	8.84871	50.9102	0.867438	16.7142	9.07509	0.897697	3.09105	2.34007	4.40321	2.80955	0.484151	8.40735	28.3227	154.766	46.0669	91.6051	122.49	288.453	158.397	77.5472	220.786	110.143	134.387	10.6313	7.58402	291.165	71.3378	82.9568	16.0339	65.8032	15.5647	3.9975	18.0204	2.76617	17.6327	3.72782	10.8769	1.57002	10.0138	1.55928
3	(Tanaka et al., 2020)	KR13-02 PC01	pelagic clay	1.51	5714	West Pacific	32.5958	6.15642	0.531728	8.70341	50.3094	0.800516	16.4398	8.79489	0.686413	3.2398	1.85799	4.99267	2.50127	0.308167	10.0691	26.4215	113.697	29.1904	63.1181	95.3399	317.29	154.466	59.1189	164.456	68.7847	125.736	7.53439	5.12193	209.463	44.7457	62.4154	10.3353	43.2377	10.3701	2.72892	11.9414	1.8528	11.816	2.48107	7.21524	1.03689	6.68263	1.01622
3	(Tanaka et al., 2020)	KR13-02 PC02	pelagic clay	0.03	5715	West Pacific	10.4199	6.91724	0.868428	8.98799	49.607	0.916178	16.9773	9.88177	1.12106	3.14284	2.76496	3.87056	2.7321	0.261903	8.72432	25.7433	164.757	50.6861	70.4464	293.819	408.806	163.245	87.5101	232.172	54.3569	155.239	10.4646	7.95369	366.078	46.3925	82.096	11.8613	46.4778	10.9076	2.68055	11.29	1.77176	10.7052	2.16184	6.27142	0.943498	5.8003	0.901771
3	(Tanaka et al., 2020)	KR13-02 PC02	pelagic clay	0.51	5715	West Pacific	21.8753	7.28827	0.52554	9.26933	51.0447	0.853381	17.5087	10.4118	0.678424	2.78442	2.92123	4.12917	2.41031	0.267089	6.99075	30.6646	153.492	24.9997	64.084	173.353	464.693	166.53	53.0954	289.785	67.8211	136.434	6.3944	4.96328	301.33	50.3259	56.1494	12.1913	50.3601	12.1474	3.12213	13.1147	1.99659	12.402	2.53638	7.33614	1.02969	6.65338	1.02456
3	(Tanaka et al., 2020)	KR13-02 PC02	pelagic clay	1	5715	West Pacific	19.3227	5.99637	0.589595	8.94778	50.1509	0.875281	16.9014	8.56624	0.761114	3.11871	2.48569	4.71612	3.02775	0.528139	8.86871	26.3108	147.581	43.82	106.669	270.229	317.88	169.731	83.1944	211.824	111.174	136.866	11.157	8.14796	305.163	64.4722	87.2629	16.7279	67.8228	15.9422	4.04852	18.2099	2.83839	18.1094	3.82729	11.1961	1.61427	10.4092	1.57803
3	(Tanaka et al., 2020)	KR13-02 PC02	pelagic clay	1.5	5715	West Pacific	46.0404	6.25918	0.740043	8.62409	50.7558	0.837398	16.2899	8.94169	0.955328	3.17132	2.25439	4.54718	2.85227	0.590567	8.80409	28.4494	153.458	39.877	100.658	127.268	327.725	161.654	82.7829	212.871	138.608	136.026	10.5684	8.34357	297.416	86.1522	87.0948	18.8444	77.5846	18.4508	4.76007	21.6444	3.35063	21.5991	4.62652	13.7534	1.9759	12.5311	1.96137
3	(Tanaka et al., 2020)	KR13-02 PC02	pelagic clay	2	5715	West Pacific	33.7003	7.4468	0.562933	8.67227	49.2585	0.9114	16.381	10.6383	0.726695	3.0038	2.62972	4.8154	2.52244	0.31997	8.7928	30.2304	142.03	28.8202	82.3699	102.631	329.352	164.316	53.0564	207.843	63.0535	122.37	7.35872	4.21439	233.918	36.6556	58.738	10.088	41.2689	10.1095	2.64787	11.3313	1.7846	11.2306	2.36137	6.83848	0.965577	6.14761	0.95057
3	(Tanaka et al., 2020)	KR13-02 PC02	pelagic clay	2.5	5715	West Pacific	49.1127	6.60512	0.82607	8.54135	49.4928	0.886685	16.1337	9.43589	1.06638	3.14832	2.4849	4.72384	2.71269	0.536367	9.37845	29.0739	161.007	43.8065	114.362	142.336	321.695	155.871	71.1527	212.341	109.723	126.041	9.46723	6.29476	261.863	71.8064	85.0187	16.193	66.8742	15.9429	4.15349	18.5037	2.83178	18.1475	3.80239	11.2105	1.56912	10.0616	1.55959
3	(Tanaka et al., 2020)	KR13-02 PC02	pelagic clay	3	5715	West Pacific	46.7749	6.11607	0.832743	8.67324	49.2671	0.852391	16.3828	8.73724	1.075	3.16934	2.36147	4.96316	2.91241	0.522194	9.75695	25.7543	146.102	37.8045	116.491	152.087	299.887	159.094	70.2913	200.749	105.445	130.302	8.98125	5.93784	279.936	59.5588	85.0726	15.6847	64.4223	15.5828	3.98503	18.0794	2.78836	17.8051	3.8153	11.0699	1.56753	10.2321	1.56362
3	(Tanaka et al., 2020)	KR13-02 PC02	pelagic clay	3.5	5715	West Pacific	39.8096	6.04456	0.717522	8.48873	50.4307	0.821226	16.0343	8.63509	0.926256	3.19708	1.97474	4.96176	2.81498	0.391146	9.81277	27.4445	123.44	31.1541	91.1925	133.738	369.99	162.169	62.7689	166.933	81.0368	125.644	7.85775	5.04682	206.068	52.2468	71.5713	11.796	49.0258	11.8941	3.07091	13.7102	2.1268	13.5797	2.87922	8.34258	1.16673	7.61823	1.16363
3	(Tanaka et al., 2020)	KR13-02 PC02	pelagic clay	4	5715	West Pacific	35.6795	6.15678	0.782506	8.68665	49.7995	0.843178	16.4081	8.7954	1.01014	2.65661	2.44605	4.97744	3.29851	0.536146	9.22894	26.0733	142.511	38.2429	111.728	142.036	339.973	137.776	72.9672	183.951	100.837	128.56	9.2537	5.42126	254.18	59.7262	77.8752	15.8573	64.767	15.278	3.88711	17.731	2.70967	17.0945	3.60633	10.3944	1.45732	9.24793	1.43554
3	(Tanaka et al., 2020)	KR13-02 PC02	pelagic clay	4.5	5715	West Pacific	33.8149	4.72549	0.856353	8.82472	51.9911	0.637703	16.6689	6.7507	1.10547	2.16618	1.98894	5.16924	4.21451	0.600245	8.70699	25.3386	113.765	29.1655	115.841	221.69	383.386	124.822	86.7454	165.69	129.14	136.309	10.4446	5.12246	238.754	88.7555	96.5281	20.6372	84.9368	20.3659	4.84895	22.7757	3.40574	21.4078	4.42546	12.712	1.76548	11.1962	1.73399
3	(Tanaka et al., 2020)	KR13-02 PC02	pelagic clay	5	5715	West Pacific	31.4655	4.38465	1.11472	7.56731	51.2359	0.641594	14.2938	6.26379	1.439	3.27121	3.09248	3.87614	3.85873	1.81754	10.2098	34.6059	99.5157	31.3414	130.877	373	296	187.381	96.6827	193.803	254.532	141.021	11.873	7.27203	392.946	160.167	163.106	46.0026	186.215	44.2428	10.605	47.8214	7.12901	43.5642	8.76376	24.684	3.36222	20.8694	3.069
3	(Tanaka et al., 2020)	KR13-02 PC02	pelagic clay	5.5	5715	West Pacific	35.1044	4.13768	1.11961	7.64971	53.2877	0.573406	14.4495	5.91098	1.44531	3.19002	2.60573	3.87412	4.0084	1.507	9.14788	37.0692	99.0008	30.8567	124.267	348.888	276.466	189.513	102.322	184.167	257.607	137.728	11.3127	7.64756	351.406	197.53	167.748	49.4693	202.342	48.1875	11.5162	51.5838	7.64485	45.8715	9.02892	24.5147	3.23534	19.3369	2.75726
3	(Tanaka et al., 2020)	KR13-02 PC03	pelagic clay	0.11	5685	West Pacific	9.2223	5.679	0.546394	8.78001	52.2542	0.848836	16.5845	8.11286	0.705345	3.40187	1.7834	3.93297	3.33758	0.217101	8.82136	19.798	163.465	83.7862	71.0074	135.831	210.636	144.279	122.107	165.125	42.6128	126.229	13.4876	11.6217	700.329	42.5959	95.7368	10.9178	40.9721	9.0937	2.05317	8.85283	1.36752	8.44031	1.69933	4.77508	0.699748	4.59888	0.705728
3	(Tanaka et al., 2020)	KR13-02 PC03	pelagic clay	0.535	5685	West Pacific	8.76776	5.56677	0.546955	8.60233	51.8767	0.838226	16.2488	7.95252	0.706069	3.42869	1.97311	4.24104	3.29468	0.267086	9.17305	18.6262	158.196	79.1022	72.186	125.742	206.271	140.301	118.337	152.62	50.1176	114.637	12.9309	11.3095	625.975	44.3034	96.1785	11.7302	45.238	9.99659	2.29579	9.8026	1.49081	9.01824	1.86021	5.41856	0.768921	4.86686	0.759813
3	(Tanaka et al., 2020)	KR13-02 PC03	pelagic clay	1.035	5685	West Pacific	10.1997	5.82306	0.500457	8.97178	52.9005	0.859513	16.9467	8.31865	0.646045	3.32803	1.60148	3.60356	3.39291	0.204064	8.19861	20.2034	167.895	81.8075	65.8071	121.88	201.242	140.887	127.813	163.614	41.7352	124.903	13.6425	11.9201	765.14	43.0222	94.7905	10.9631	41.4564	9.01821	2.05597	8.7006	1.35995	8.15741	1.64787	4.82036	0.692322	4.63212	0.704243
3	(Tanaka et al., 2020)	KR13-02 PC03	pelagic clay	1.53	5685	West Pacific	19.4319	5.86297	0.574052	8.86788	53.1808	0.857238	16.7504	8.37568	0.741049	3.3338	1.3467	3.7089	3.34021	0.239697	8.12553	21.413	173.112	86.4344	73.9436	128.487	218.73	138.07	128.357	154.244	50.1414	132.565	13.964	12.3602	626.878	46.2358	101.242	11.9812	46.0985	9.8648	2.30698	9.94544	1.49642	9.28525	1.86635	5.49832	0.789486	5.16627	0.785423
3	(Tanaka et al., 2020)	KR13-02 PC03	pelagic clay	2.03	5685	West Pacific	21.0362	5.9509	0.633667	8.87085	52.0134	0.871233	16.7561	8.50129	0.818006	3.33179	1.40443	3.71465	3.42797	0.266132	8.895	21.0255	170.622	82.0719	78.5566	140.444	239.427	145.708	131.661	167.256	53.2505	138.033	14.4378	12.4828	681.263	48.9237	99.1983	12.5115	47.4647	10.5733	2.41761	10.541	1.60938	9.98571	2.03782	5.92391	0.863514	5.82436	0.876308
3	(Tanaka et al., 2020)	KR13-02 PC03	pelagic clay	8.365	5685	West Pacific	31.3757	6.42557	0.994477	8.98176	50.0154	0.909962	16.9656	9.17939	1.28378	3.29479	1.55927	3.82258	3.2011	0.452662	9.31547	26.0123	190.881	64.7407	135.785	231.492	358.723	176.592	120.165	198.461	99.3582	162.758	15.4557	12.6337	522.425	69.7354	109.59	18.3876	73.1194	16.4515	4.0816	17.8693	2.74709	17.9665	3.61314	10.4343	1.49899	9.70586	1.49447
3	(Tanaka et al., 2020)	KR13-02 PC03	pelagic clay	8.765	5685	West Pacific	31.3149	6.30309	0.978001	9.00512	49.7262	0.904471	17.0097	9.00441	1.26251	3.30671	1.6318	3.95062	3.30015	0.412401	9.49104	24.98	185.642	57.1903	134.568	225.335	342.695	158.208	116.562	168.874	89.0722	160.835	15.3739	12.2904	436.144	50.9259	110.936	16.9545	67.534	15.127	3.71205	16.3962	2.4939	15.7862	3.2799	9.54831	1.33967	8.64547	1.33279
3	(Tanaka et al., 2020)	KR13-02 PC03	pelagic clay	9.265	5685	West Pacific	29.3461	6.23222	0.897646	9.05694	49.7875	0.890225	17.1076	8.90318	1.15878	3.27562	1.54628	4.01159	3.20871	0.437678	9.67286	24.0245	171.941	58.5197	117.812	186.485	314.654	161.923	110.664	185.722	93.2836	150.454	14.2109	11.2709	472.502	65.0535	100.737	17.1508	67.385	15.5917	3.82848	16.9945	2.6069	16.4473	3.39822	9.80276	1.4029	9.06843	1.39331
3	(Tanaka et al., 2020)	KR13-02 PC03	pelagic clay	9.765	5685	West Pacific	30.7263	6.27824	0.85045	9.08856	49.6942	0.893058	17.1673	8.96892	1.09785	3.20566	1.46723	3.91636	3.34406	0.426424	9.81891	23.0445	172.23	71.8563	108.534	150.397	299.86	150.607	111.803	165.892	90.5224	148.91	14.3274	11.5946	395.439	62.8159	104.209	17.0223	68.0872	15.2385	3.68013	16.4982	2.50519	15.9293	3.29332	9.61794	1.35847	8.84395	1.3718
3	(Tanaka et al., 2020)	KR13-02 PC03	pelagic clay	10.26	5685	West Pacific	30.1669	6.37486	0.869159	8.98726	50.2079	0.945289	16.9759	9.10694	1.122	3.22389	1.43149	3.79425	3.28934	0.435712	9.46729	23.404	169.513	58.1099	110.032	157.793	291.33	155.722	113.397	179.857	92.4187	154.769	15.238	12.1224	449.027	67.2133	103.539	17.5315	69.0887	16.0372	3.78706	16.8959	2.59731	16.3093	3.43088	10.0082	1.39932	9.03455	1.42349
3	(Tanaka et al., 2020)	KR13-02 PC03	pelagic clay	10.76	5685	West Pacific	32.7228	6.48944	0.840803	9.09682	48.7655	0.951685	17.1829	9.27063	1.0854	3.19441	1.47271	4.32592	3.33182	0.425123	9.99387	24.4314	178.123	63.5809	110.989	146.764	325.776	157.029	105.282	207.067	88.2022	172.612	15.0501	11.0925	385.651	58.2021	107.935	16.5612	67.1503	14.8595	3.73546	16.1749	2.49734	15.8085	3.249	9.50429	1.34721	8.61432	1.34776
3	(Tanaka et al., 2020)	KR13-02 PC03	pelagic clay	11.26	5685	West Pacific	34.2728	6.36571	0.794905	9.03113	50.1361	0.949755	17.0588	9.09388	1.02615	3.24067	1.48358	3.78959	3.41893	0.445168	9.35737	23.1433	183.563	95.1477	111.698	231.468	322.744	173.21	124.224	193.748	90.1454	172.239	16.64	13.0576	459.853	68.1336	112.576	17.6486	68.596	15.4066	3.77896	16.5738	2.56353	15.9641	3.32953	9.71265	1.36941	8.88128	1.37514
3	(Tanaka et al., 2020)	KR13-02 PC03	pelagic clay	11.76	5685	West Pacific	36.0399	6.54992	0.879714	8.96267	49.8237	0.962901	16.9295	9.35703	1.13563	3.25229	1.54694	3.87641	3.24657	0.454252	9.41481	26.5761	194.383	59.7713	127.156	193.047	341.876	169.826	118.725	193.985	110.486	174.689	17.3641	12.828	426.159	61.2526	119.06	20.3266	81.1235	18.2608	4.45965	20.0249	3.03756	19.0141	3.99156	11.5479	1.62038	10.5241	1.6294
3	(Tanaka et al., 2020)	KR13-02 PC03	pelagic clay	12.215	5685	West Pacific	34.7398	6.52536	0.858963	8.98158	49.3804	0.97993	16.9652	9.32194	1.10884	3.23592	1.77863	4.09347	3.22004	0.528732	9.38686	27.9801	182.899	60.8036	125.608	199.29	328.147	180.42	109.564	211.466	125.138	178.189	16.0395	11.3124	433.802	81.7278	111.924	21.9548	88.2356	20.2383	5.06927	22.6578	3.41898	21.578	4.49071	13.28	1.83162	12.0034	1.83247
3	(Tanaka et al., 2020)	KR13-02 PC03	pelagic clay	12.775	5685	West Pacific	32.1351	6.33033	0.781296	8.86181	49.8323	0.911696	16.739	9.04333	1.00858	3.12845	1.86505	4.28623	3.16139	0.535779	9.48822	26.3653	156.515	54.6315	111.246	142.769	311.887	153.755	90.3838	186.908	123.35	145.554	12.1268	8.82692	334.642	71.7727	96.632	19.5965	79.6348	18.4525	4.62247	21.0319	3.20913	20.4005	4.25855	12.3727	1.73759	11.2007	1.71987
3	(Tanaka et al., 2020)	KR13-02 PC03	pelagic clay	13.175	5685	West Pacific	35.6325	6.28586	0.862943	8.88686	49.4162	0.881423	16.7863	8.9798	1.11398	3.0156	1.92458	4.44444	3.22519	0.561776	9.65075	28.1188	165.955	44.6436	129.744	181.7	325.471	165.898	98.7552	218.009	137.55	157.405	13.5463	9.39001	391.754	80.2016	104.566	21.2339	85.6062	19.9368	5.10689	22.8104	3.51484	22.5428	4.71727	13.8772	1.96239	12.5986	1.96178
3	(Tanaka et al., 2020)	KR13-02 PC04	pelagic clay	0.03	5720	West Pacific	9.87184	5.70035	0.524958	8.81346	52.7006	0.848737	16.6476	8.14336	0.677674	3.34795	1.81026	3.71358	3.23798	0.245316	8.62685	22.6006	240.574	93.0483	73.3696	139.217	226.253	142.377	134.758	191.199	51.711	123.146	14.6938	12.1684	586.921	44.5891	100.584	11.6295	45.1931	9.79665	2.23451	9.45659	1.44993	8.83821	1.77385	5.06624	0.733555	4.72658	0.738654
3	(Tanaka et al., 2020)	KR13-02 PC04	pelagic clay	0.33	5720	West Pacific	18.4655	5.88621	0.59884	8.77086	52.9886	0.858427	16.5672	8.40887	0.773048	3.22397	1.41432	3.42443	3.33812	0.248712	8.75433	20.2531	167.815	84.0345	73.4235	118.734	204.881	128.822	124.245	177.868	51.2901	124.59	13.9366	12.1022	541.005	43.7676	101.533	12.1391	47.936	10.5874	2.50846	10.5805	1.61944	10.0235	2.0431	6.03911	0.840428	5.51586	0.845345
3	(Tanaka et al., 2020)	KR13-02 PC04	pelagic clay	0.55	5720	West Pacific	21.9862	6.14865	0.695666	8.92664	52.3823	0.911276	16.8614	8.78379	0.898041	3.36529	1.52667	3.16961	3.38798	0.309115	8.40451	25.3898	263.311	96.478	94.1021	174.935	273.602	160.917	143.404	203.433	74.6941	142.022	16.7427	13.1852	496.694	54.2908	105.941	14.3301	56.6079	12.4544	2.94479	12.6932	1.92721	12.0028	2.42699	6.99821	0.992339	6.4943	1.01751
3	(Tanaka et al., 2020)	KR13-02 PC04	pelagic clay	0.85	5720	West Pacific	19.7053	5.91507	0.634466	8.77333	52.7635	0.870982	16.5718	8.4501	0.819038	3.27523	1.49523	3.5906	3.3383	0.287545	8.53762	21.1455	170.249	82.7386	81.0377	135.18	228.191	135.887	125.631	188.349	61.3163	127.204	14.3793	12.3299	532.996	47.7493	100.892	13.4115	52.7772	11.6439	2.79151	11.8584	1.81822	11.4318	2.31084	6.74543	0.969868	6.26931	0.962264
3	(Tanaka et al., 2020)	KR13-02 PC04	pelagic clay	1.05	5720	West Pacific	19.2236	5.96124	0.606858	8.87445	52.3817	0.870651	16.7628	8.51606	0.783398	3.27151	1.47485	3.68713	3.37377	0.261758	8.61636	23.6375	247.45	94.5625	80.7342	144.929	237.693	149.373	146.091	198.011	63.1603	135.818	16.1372	13.8425	581.97	52.6688	111.551	13.6685	54.2279	11.7292	2.71688	11.7906	1.78411	10.919	2.20332	6.48194	0.921188	6.03291	0.935852
3	(Tanaka et al., 2020)	KR13-02 PC04	pelagic clay	1.35	5720	West Pacific	25.1326	6.09674	0.787185	8.84533	52.3936	0.922553	16.7078	8.70963	1.01618	3.42033	1.49628	3.71683	3.40472	0.358005	7.85398	20.9431	164.965	72.2728	88.6519	144.947	235.09	138.577	119.669	188.62	73.344	131.192	14.2011	11.7083	448.131	51.0034	97.679	14.4667	57.9607	13.118	3.12388	13.7347	2.09766	13.1528	2.6995	7.88649	1.11203	7.13099	1.12372
3	(Tanaka et al., 2020)	KR13-02 PC04	pelagic clay	1.555	5720	West Pacific	35.6202	6.29989	0.908111	8.93467	51.2514	0.898849	16.8766	8.99985	1.17229	3.24248	1.76837	3.23207	3.20937	0.459832	8.88885	26.3716	260.114	70.2981	121.008	213.606	316.607	168.262	131.823	224.59	119.097	155.22	16.5825	13.3769	429.116	73.1806	111.982	19.3702	79.7176	17.5783	4.30964	19.0756	2.91814	18.5388	3.82417	11.1565	1.58706	10.2617	1.63143
3	(Tanaka et al., 2020)	KR13-02 PC04	pelagic clay	1.86	5720	West Pacific	35.656	6.57047	0.932289	8.86947	51.2443	0.930645	16.7535	9.38638	1.2035	3.4286	1.46441	3.63898	3.27609	0.482319	8.19134	25.2693	183.337	60.5809	118.09	214.341	317.779	162.316	117.528	202.958	105.679	159.518	15.4452	12.7129	436.583	64.9601	106.057	18.7383	77.3114	17.3397	4.27996	19.2342	2.90159	18.634	3.82459	11.0553	1.56559	9.99899	1.59385
3	(Tanaka et al., 2020)	KR13-02 PC04	pelagic clay	2.055	5720	West Pacific	37.2877	6.37534	0.862592	8.92559	50.3463	0.919708	16.8595	9.10763	1.11353	3.2474	1.63907	3.84283	3.28747	0.474297	9.16227	24.0864	233.733	57.2735	106.74	242.231	314.322	163.574	111.996	194.09	107.263	151.549	15.8398	12.1359	366.532	67.7425	101.452	18.0674	74.0499	16.4034	4.02492	18.1719	2.74724	17.3605	3.57518	10.4111	1.47411	9.47581	1.44903
3	(Tanaka et al., 2020)	KR13-02 PC04	pelagic clay	2.355	5720	West Pacific	47.0462	6.48174	0.904041	8.93866	50.959	0.943482	16.8841	9.25963	1.16703	3.33686	1.69626	3.82776	3.24105	0.520101	8.1647	26.0954	181.02	48.0402	113.329	194.173	306.91	162.281	108.365	222.569	122.696	165.112	16.3677	11.4399	380.684	73.1765	106.489	20.9775	87.233	19.5039	4.84871	21.6961	3.36487	21.3015	4.42139	12.9446	1.8152	11.5338	1.82348
3	(Tanaka et al., 2020)	KR13-02 PC04	pelagic clay	2.495	5720	West Pacific	45.2834	6.45231	0.827722	8.94181	50.4064	0.926676	16.8901	9.21759	1.06851	3.17245	1.95075	3.54879	3.17906	0.545604	9.09406	26.8576	235.26	53.247	112.867	223.296	334.002	166.597	103.017	225.306	140.719	159.49	15.1374	10.6902	356.966	80.9285	104.058	21.6999	90.2511	20.324	5.05711	22.9286	3.49845	22.067	4.61492	13.4267	1.89848	12.2681	1.90649
3	(Tanaka et al., 2020)	KR13-02 PC04	pelagic clay	2.8	5720	West Pacific	54.5895	6.34936	0.901627	8.7285	50.717	0.893773	16.4872	9.07051	1.16392	3.1456	1.78205	4.10531	3.21428	0.623626	8.79674	32.4154	187.281	57.4248	141.259	236.64	363.022	181.243	98.3544	245.18	172.719	189.834	15.4126	9.72756	390.84	90.4486	121.77	25.6487	107.866	24.9325	6.29117	28.6771	4.46237	28.4431	5.98467	17.4504	2.47726	15.74	2.48888
3	(Tanaka et al., 2020)	KR13-02 PC04	pelagic clay	2.995	5720	West Pacific	54.2647	5.9434	0.907324	8.77365	49.4963	0.848964	16.5724	8.49057	1.17127	2.9723	2.19672	4.76312	3.47202	0.645547	9.37075	28.3754	218.266	44.5774	131.55	250.469	331.614	162.16	97.3103	210.578	166.982	157.477	13.7982	9.38346	320.598	86.7957	107.786	23.2627	97.4059	22.1409	5.64086	25.7341	3.92275	24.9423	5.30791	15.3962	2.18653	14.0339	2.20013
3	(Tanaka et al., 2020)	KR13-02 PC04	pelagic clay	3.295	5720	West Pacific	75.1613	6.15887	1.00668	8.88192	50.184	0.876937	16.777	8.79839	1.29953	3.08061	1.74662	4.54066	3.33182	0.581299	8.78317	35.5961	200.112	48.072	163.493	218.256	373.713	183.908	94.7804	254.917	171.636	191.977	14.9539	8.76379	380.6	89.9048	131.371	25.7384	108.507	24.9146	6.38831	29.0636	4.48346	28.837	6.06592	17.4336	2.49086	15.9453	2.492
3	(Tanaka et al., 2020)	KR13-02 PC04	pelagic clay	3.49	5720	West Pacific	68.5408	6.29901	1.03896	8.91613	49.4316	0.89818	16.8416	8.99859	1.34121	2.98834	1.94746	4.03388	3.23084	0.606248	9.68206	29.0184	230.852	40.3902	149.608	233.964	328.646	158.247	87.3874	213.61	147.837	151.511	12.6517	7.57776	295.684	77.7316	109.582	20.5417	86.4598	19.6163	5.01021	22.9389	3.48134	22.2779	4.69131	13.7421	1.92067	12.4777	1.95328
3	(Tanaka et al., 2020)	KR13-02 PC04	pelagic clay	3.8	5720	West Pacific	63.5501	5.93928	0.977488	8.73237	49.3604	0.847564	16.4945	8.48469	1.26185	2.81677	1.75664	4.40697	3.23106	0.53278	10.8068	26.5302	157.228	36.6509	139.213	200.75	300.1	143.797	81.3829	190.5	118.571	144.118	10.8936	6.64859	287.02	64.3742	100.007	18.4136	77.2691	18.3254	4.57697	20.5488	3.19511	20.4563	4.24334	12.2703	1.75091	10.9523	1.73111
3	(Tanaka et al., 2020)	KR13-02 PC04	pelagic clay	3.99	5720	West Pacific	64.746	5.8276	0.986343	8.73584	48.5265	0.848546	16.501	8.32515	1.27328	2.79808	2.14486	5.37412	3.62728	0.538057	10.0431	26.4693	205.934	45.0331	132.733	211.088	312.927	140.421	81.2303	188.12	121.355	137.213	10.9183	6.35186	266.665	66.7521	97.9064	17.9859	75.4857	17.305	4.3832	19.9192	3.0362	19.137	3.99377	11.5565	1.63967	10.3629	1.5972
3	(Tanaka et al., 2020)	KR13-02 PC04	pelagic clay	4.29	5720	West Pacific	66.3919	5.98234	0.946976	8.77419	50.0079	0.86059	16.5735	8.5462	1.22246	2.74893	1.69822	4.55644	3.32572	0.488617	9.97144	24.5671	148.807	31.4947	124.894	161.827	314.027	134.209	76.8418	184.069	100.145	136.435	10.0875	5.93422	271.892	55.3073	91.9212	15.7963	66.8028	15.447	3.92242	17.8691	2.77143	17.3011	3.66415	10.5632	1.49114	9.48403	1.47784
3	(Tanaka et al., 2020)	KR13-02 PC04	pelagic clay	4.495	5720	West Pacific	74.0358	6.05941	1.02979	8.9375	49.9115	0.860399	16.8819	8.6563	1.32937	2.8708	1.78806	4.21511	3.37059	0.525021	9.59089	28.103	220.393	32.9171	136.903	181.443	361.489	148.204	86.1809	205.294	124.058	143.453	11.0534	6.84845	276.172	67.36	100.362	17.6642	74.374	17.0556	4.34797	19.6013	2.96564	18.9793	4.00466	11.6161	1.63692	10.4606	1.64384
3	(Tanaka et al., 2020)	KR13-02 PC04	pelagic clay	4.8	5720	West Pacific	64.4966	5.68216	0.910065	8.68001	50.0517	0.796837	16.3956	8.11738	1.17481	2.67036	1.60185	4.73832	3.5635	0.463383	10.4263	24.0081	146.466	31.7448	120.468	132.184	317.799	126.239	81.7128	176.087	97.2495	132.282	10.2605	6.15986	255.49	56.1309	90.2847	15.8382	65.9157	15.2906	3.84501	17.3676	2.68577	16.9488	3.54671	10.2722	1.44254	9.14438	1.41722
3	(Tanaka et al., 2020)	KR13-02 PC04	pelagic clay	4.995	5720	West Pacific	67.5539	5.74144	1.06729	8.85846	49.6581	0.801012	16.7327	8.20206	1.37778	2.57099	1.6417	4.88266	3.71898	0.509399	9.90465	25.7721	211.493	35.8681	146.913	210.321	330.626	139.429	91.6851	189.905	121.618	138.665	11.7687	7.04623	283.113	71.1826	105.214	18.7056	78.5241	17.8034	4.44719	20.1745	3.02756	19.2898	3.9998	11.7632	1.63538	10.38	1.63627
3	(Tanaka et al., 2020)	KR13-02 PC04	pelagic clay	5.295	5720	West Pacific	64.7971	5.66305	0.990996	8.66942	49.9844	0.826017	16.3756	8.09008	1.27929	2.5251	1.70903	4.59059	3.63429	0.539218	10.4464	25.259	150.545	31.8805	144.525	160.083	317.372	127.12	83.8618	184.376	117.34	140.778	11.1961	6.49014	276.589	66.5025	97.5863	19.2094	80.8344	18.6935	4.66687	21.1352	3.21051	20.4557	4.20508	12.3006	1.69352	10.7781	1.72621
3	(Tanaka et al., 2020)	KR13-02 PC04	pelagic clay	5.495	5720	West Pacific	64.098	6.00105	1.05018	8.80585	50.1696	0.890718	16.6333	8.57293	1.35568	2.67589	1.79918	4.13708	3.58621	0.548996	9.6304	26.6902	208.671	34.2362	144.435	197.235	372.7	140.973	84.9855	195.035	125.283	141.512	11.3864	6.52426	268.072	73.7386	101.504	19.8259	83.367	19.1382	4.71704	21.3954	3.25859	20.2621	4.21431	12.0969	1.6788	10.8354	1.69084
3	(Tanaka et al., 2020)	KR13-02 PC04	pelagic clay	5.8	5720	West Pacific	75.558	5.65946	1.44623	8.67672	49.5501	0.804453	16.3894	8.08494	1.86696	2.67876	1.69156	4.43	3.64208	0.601503	10.2603	25.9361	158.505	43.8105	175.846	413.653	446.884	142.802	89.4977	186.837	130.708	153.467	12.1665	7.02971	285.425	78.2516	122.914	22.4286	94.3179	21.1488	5.33074	24.1004	3.65679	23.2538	4.8053	13.8203	1.9476	12.1076	1.90857
3	(Tanaka et al., 2020)	KR13-02 PC04	pelagic clay	5.995	5720	West Pacific	71.8413	5.56842	1.33397	8.70321	48.1807	0.770728	16.4394	7.95488	1.72204	2.63239	2.11764	5.31877	3.92624	0.623657	10.3135	26.2856	200.854	33.42	170.724	254.332	369.653	138.717	88.4703	192.196	139.848	146.903	11.8303	6.89219	277.948	83.3905	124.628	22.0609	92.1513	20.9528	5.10381	23.3699	3.56796	22.3942	4.61091	13.2364	1.85737	11.8445	1.86546
3	(Tanaka et al., 2020)	KR13-02 PC04	pelagic clay	6.295	5720	West Pacific	69.957	5.41865	1.2132	8.66938	49.712	0.763126	16.3755	7.74093	1.56613	2.49783	1.71658	4.72649	3.74675	0.58458	10.5701	23.2136	137.66	31.0446	155.786	216.487	359.801	128.674	79.4748	174.599	114.782	149.612	11.5866	5.68834	267.989	68.3733	115.569	19.5657	81.3074	18.8987	4.52844	21.0559	3.1854	20.0957	4.15253	11.889	1.63624	10.2942	1.61724
3	(Tanaka et al., 2020)	KR13-02 PC04	pelagic clay	6.495	5720	West Pacific	69.0071	5.68851	1.37011	8.81233	50.2217	0.789928	16.6455	8.12644	1.76869	2.49599	1.95566	4.00947	3.78791	0.674944	9.52381	25.5659	187.307	27.4019	158.684	247.634	372.513	133.093	83.1322	193.519	136.188	144.15	11.0073	6.03245	273.428	79.5563	115.455	21.4736	90.0393	20.5451	5.03956	23.268	3.48436	21.7729	4.47886	12.9145	1.80072	11.4722	1.78748
3	(Tanaka et al., 2020)	KR13-02 PC04	pelagic clay	6.8	5720	West Pacific	72.7829	5.53237	1.36005	8.42191	49.3484	0.791159	15.908	7.90338	1.7557	2.37348	2.03858	4.55259	3.81253	0.745533	10.7706	25.1514	140.271	29.0074	194.788	261.511	360.863	135.227	80.1599	195.87	142.234	146.69	11.1831	5.73561	293.316	81.2762	127.146	24.0077	100.672	23.6553	5.82514	26.3445	3.99932	24.9456	5.17498	14.6874	2.02226	12.6883	1.97457
3	(Tanaka et al., 2020)	KR13-02 PC04	pelagic clay	6.995	5720	West Pacific	63.4121	5.41006	1.27265	8.6661	49.5351	0.746676	16.3693	7.72866	1.64287	2.27068	2.38491	5.16173	3.9702	0.831188	9.35867	25.9916	171.309	25.4626	160.674	216.709	336.164	122.49	78.1375	197.131	161.906	127.61	9.68868	5.14401	273.791	92.6693	116.518	25.9624	109.819	25.5329	6.35566	28.6518	4.32426	26.9477	5.5322	15.8459	2.18396	13.888	2.12615
3	(Tanaka et al., 2020)	KR13-02 PC04	pelagic clay	7.095	5720	West Pacific	67.4676	5.30394	1.27935	8.47675	49.4968	0.729575	16.0116	7.57705	1.65153	2.24589	2.2105	4.79215	3.85749	0.825763	10.6016	24.5774	134.768	25.1717	170.911	215.938	335.624	125.086	77.891	199.258	162.602	132.946	9.82385	5.03852	281.217	88.5454	118.386	26.521	111.376	26.3288	6.50758	29.7747	4.50356	28.3208	5.78808	16.5798	2.2685	14.1659	2.19192
3	(Tanaka et al., 2020)	KR13-02 PC04	pelagic clay	7.195	5720	West Pacific	62.4122	5.10158	1.18743	8.52819	49.7174	0.698671	16.1088	7.28797	1.53286	2.15828	2.38445	4.74419	3.95395	0.976125	10.4373	26.9165	131.493	26.1438	157.513	237.853	340.019	123.048	80.8007	205.096	198.033	131.602	9.9862	4.97862	280.163	105.171	118.074	31.8736	135.885	31.781	7.93271	35.9774	5.43557	33.832	6.97285	19.8025	2.69318	16.938	2.59678
3	(Tanaka et al., 2020)	KR13-02 PC04	pelagic clay	7.295	5720	West Pacific	62.4401	5.1309	1.18904	8.62642	50.2826	0.704354	16.2944	7.32985	1.53494	2.12312	2.43505	4.44017	3.91054	1.02726	9.91773	28.9984	135.657	27.733	163.097	251.529	344.187	126.744	82.2058	214.334	219.78	135.042	10.2431	5.21089	287.883	113.262	120.678	34.9547	146.509	34.7909	8.61556	39.1406	5.96049	36.9498	7.58956	21.6816	2.96834	18.4321	2.84415
3	(Tanaka et al., 2020)	KR13-02 PC04	pelagic clay	7.395	5720	West Pacific	59.4909	5.0505	1.13915	8.49763	49.5421	0.69029	16.0511	7.215	1.47054	2.13604	2.66478	4.82469	3.90767	1.16486	10.3329	28.6836	130.334	24.2204	155.142	195.28	316.976	122.421	79.6081	211.554	237.469	128.352	9.82833	5.09706	277.377	122.755	118.024	37.2183	158.058	37.3264	9.20859	42.422	6.39368	39.6876	8.17313	23.469	3.1701	19.8461	3.02098
3	(Tanaka et al., 2020)	KR13-02 PC04	pelagic clay	7.49	5720	West Pacific	57.9801	5.4178	1.25679	8.62843	49.1579	0.744618	16.2981	7.73972	1.62241	2.31263	2.91564	4.14886	3.87408	1.32418	9.86179	27.6343	169.619	22.6438	146.742	195.822	309.388	122.631	79.7243	219.293	271.73	122.351	9.82444	5.62013	275.257	146.654	129.387	42.0299	180.939	42.3628	10.403	47.8363	7.14264	44.5762	9.18556	25.9553	3.53229	22.1426	3.40097
3	(Tanaka et al., 2020)	KR13-02 PC04	pelagic clay	7.59	5720	West Pacific	65.3952	5.34875	1.28447	8.27913	48.2826	0.751626	15.6384	7.64107	1.65813	2.25305	3.20602	4.70836	3.71895	1.6062	10.5356	34.0913	149.161	30.0361	172.814	207.449	333.377	134.082	80.8886	248.28	337.207	142.951	11.0149	5.3675	300.06	169.352	145.399	52.2072	224.222	52.4904	13.1207	60.1612	9.08912	56.3325	11.5124	32.8411	4.43256	27.5998	4.20181
3	(Tanaka et al., 2020)	KR13-02 PC04	pelagic clay	7.69	5720	West Pacific	67.8266	5.30906	1.35817	8.05281	47.3694	0.763565	15.2109	7.58437	1.75327	2.22661	4.07601	4.66012	3.62098	2.21745	10.5174	41.1445	149.59	30.2596	187.633	247.499	349.544	138.339	77.9506	284.099	477.843	147.161	11.0994	4.98833	290.134	237.042	169.72	73.3544	318.167	74.9628	18.5573	85.7869	12.8236	80.0513	16.4251	46.3454	6.23673	38.1675	5.81536
3	(Tanaka et al., 2020)	KR13-02 PC04	pelagic clay	7.79	5720	West Pacific	63.8844	4.95523	1.49283	7.70441	46.1856	0.729425	14.5528	7.07891	1.92711	2.28174	5.85923	4.273	3.35756	3.53808	10.2166	52.3984	133.982	32.2652	203.186	341.201	361.704	143.889	68.1497	339.45	749.768	142.066	10.9125	4.53249	269.541	363.635	219.99	113.019	486.903	116.14	28.7024	132.646	19.905	124.01	25.3238	71.682	9.6242	58.3066	8.90656
3	(Tanaka et al., 2020)	KR13-02 PC04	pelagic clay	7.89	5720	West Pacific	60.6582	4.68754	1.43636	7.50612	45.4504	0.690694	14.1782	6.69649	1.85421	2.29088	7.07846	4.02828	3.35612	4.45011	9.92608	63.5916	128.605	32.7998	197.353	352.75	355.93	148.324	73.8343	388.078	933.653	145.899	11.3278	5.11254	277.754	451.801	264.918	140.845	610.648	145.092	35.9539	165.578	25.0621	155.85	31.8218	90.0868	12.1166	73.2059	11.1157
3	(Tanaka et al., 2020)	KR13-02 PC04	pelagic clay	7.99	5720	West Pacific	57.0635	4.76876	1.40247	7.57761	45.4199	0.695686	14.3133	6.81251	1.81046	2.41395	6.96618	4.25142	3.52034	4.37994	9.41641	61.0193	163.438	29.4458	178.634	387.778	328.546	146.77	78.1508	379.313	941.083	141.028	11.3026	5.83709	291.071	463.533	260.126	137.857	596.055	139.265	34.3908	158.502	23.7558	149.025	30.5644	86.1363	11.6242	71.1456	10.9489
3	(Tanaka et al., 2020)	KR13-02 PC04	pelagic clay	8.09	5720	West Pacific	65.6449	4.34647	1.88702	7.05627	44.1333	0.648299	13.3285	6.20924	2.43598	2.44892	8.53147	3.58923	3.34692	5.58776	9.74031	72.8906	122.177	30.2914	247.262	534.687	406.536	194.91	71.5116	445.97	1125.84	152.419	11.8668	4.96891	322.481	533.756	317.663	164.549	702.86	166.554	41.7439	191.367	28.5889	179.577	36.7301	103.87	14.095	85.887	13.0345
3	(Tanaka et al., 2020)	KR13-02 PC04	pelagic clay	8.19	5720	West Pacific	65.6047	4.19767	1.8597	6.8082	43.0674	0.624017	12.8599	5.99667	2.40071	2.40626	9.30748	3.49968	3.36636	6.16795	10.3036	78.7154	118.441	27.3066	235.624	535.045	384.785	190.052	70.3373	473.774	1231.31	149.62	11.7337	4.88042	332.318	584.536	342.901	178.911	766.843	182.132	44.7011	205.844	30.9052	193.693	39.8204	112.596	15.1784	92.3454	14.0395
3	(Tanaka et al., 2020)	KR13-02 PC04	pelagic clay	8.29	5720	West Pacific	69.2469	3.91446	1.95	6.46562	41.6573	0.599352	12.2128	5.59209	2.51728	2.30356	11.2269	3.28482	3.26345	7.61595	9.72645	90.595	113.557	28.1885	251.781	600.968	400.285	197.379	71.7311	548.38	1514.81	150.574	11.4939	4.81027	345.761	717.793	404.275	221.995	955.625	226.639	55.94	256.151	38.5701	240.009	49.1423	138.841	18.691	112.719	17.0932
3	(Tanaka et al., 2020)	KR13-02 PC04	pelagic clay	8.39	5720	West Pacific	63.6611	4.01964	2.06192	6.53203	41.6212	0.603965	12.3383	5.74234	2.66175	2.41399	11.1303	3.18063	3.34331	7.52339	9.44076	83.8946	115.526	27.2966	237.143	589.012	390.358	199.403	72.4483	507.482	1359.56	145.094	10.8627	5.23477	356.55	658.469	383.171	205.689	882.69	210.378	51.5533	234.615	35.0466	218.412	44.2854	124.901	16.7259	101.029	15.2362
3	(Tanaka et al., 2020)	KR13-02 PC04	pelagic clay	8.49	5720	West Pacific	66.8542	4.58091	1.79887	7.72335	46.2457	0.649754	14.5885	6.54415	2.32218	2.98716	6.70588	2.67607	3.87474	4.32852	9.07726	59.1091	162.605	29.113	202.671	552.772	371.109	195.145	94.8951	324.307	714.755	146.918	11.3864	7.43846	418.723	367.429	267.81	109.727	469.768	109.227	27.0706	121.304	18.1359	112.457	23.0675	65.1405	8.77192	53.6935	8.11802
3	(Tanaka et al., 2020)	KR13-02 PC04	pelagic clay	8.57	5720	West Pacific	67.7944	4.52667	1.72394	7.71343	47.0262	0.639305	14.5698	6.46667	2.22545	3.00268	6.2486	3.12663	3.79109	4.06695	8.83667	52.6904	121.979	36.0427	205.543	493.406	351.975	188.385	89.9629	298.969	587.352	148.784	11.0347	7.00356	405.569	302.441	252.476	93.1485	399.861	94.1649	23.3439	105.073	15.6826	96.2051	19.6427	55.1206	7.40437	44.8201	6.80332
3	(Tanaka et al., 2020)	KR13-02 PC04	pelagic clay	8.67	5720	West Pacific	68.6922	4.51176	1.67674	7.94492	47.8872	0.615257	15.0071	6.44537	2.16452	3.07443	5.16853	3.17821	3.87593	3.26901	9.31453	46.8427	124.434	34.3287	209.89	520.862	367.413	200.181	96.486	256.201	432.009	148.613	11.0395	7.31516	414.168	226.781	225.701	69.9112	296.86	68.2499	17.1533	76.5025	11.3894	70.8391	14.5014	40.5558	5.5089	33.1697	5.11204
3	(Tanaka et al., 2020)	KR13-02 PC04	pelagic clay	8.77	5720	West Pacific	68.0924	4.41266	1.63105	7.91967	47.5412	0.594128	14.9594	6.3038	2.10554	3.06859	5.20983	3.1876	3.81926	3.31576	9.89491	46.9748	123.431	37.2542	212.567	529.547	370.764	200.256	95.7957	258.616	417.776	148.316	10.9191	7.52256	409.258	223.062	227.326	69.5019	293.783	69.0215	17.0666	76.0178	11.2837	69.6974	14.0339	39.4233	5.3316	32.0026	4.91348
3	(Tanaka et al., 2020)	KR13-02 PC04	pelagic clay	8.87	5720	West Pacific	62.766	4.52003	1.62991	8.09019	48.2802	0.601296	15.2815	6.45719	2.10407	3.08919	4.97765	3.06038	3.83547	3.14588	9.16717	42.8596	115.355	35.6671	194.601	483.302	342.586	187.584	90.8673	227.072	350.173	139.282	10.2284	7.08754	378.392	190.281	206.064	58.6074	248.482	57.2288	14.4075	63.3934	9.38541	58.4637	11.7672	32.7874	4.45125	26.6924	4.06741
3	(Tanaka et al., 2020)	KR13-02 PC04	pelagic clay	8.97	5720	West Pacific	68.501	4.5151	1.60558	8.1939	47.8064	0.602312	15.4774	6.45015	2.07266	3.15981	4.75323	3.59056	4.00361	2.91646	9.16739	46.3333	165.068	28.0998	205.588	564.647	385.779	205.784	105.416	241.594	377.401	149.533	11.18	8.2767	405.274	208.966	224.744	61.257	259.789	59.9188	14.7022	64.671	9.59984	58.9817	12.0246	33.7121	4.55675	27.791	4.21852
3	(Tanaka et al., 2020)	KR13-02 PC04	pelagic clay	9.37	5720	West Pacific	51.5004	4.413	1.42322	8.16615	49.021	0.587476	15.4249	6.30428	1.83725	3.09626	4.62591	3.15722	3.9396	2.91983	9.08621	43.0181	108.587	35.3132	177.096	442.124	319.317	182.989	92.706	217.629	354.915	140.542	10.4666	7.20468	347.525	193.54	199.599	59.1142	251.115	58.5886	14.4733	64.0883	9.53348	59.2479	12.041	33.5271	4.50525	27.2722	4.10193
3	(Tanaka et al., 2020)	KR13-02 PC04	pelagic clay	9.47	5720	West Pacific	51.2187	4.42502	1.42542	8.19342	48.6057	0.597579	15.4765	6.32146	1.84009	3.11006	5.06096	2.69432	4.05994	3.19151	9.04197	48.9362	148.445	29.6355	173.174	496.691	345.806	183.959	101.927	242.316	435.661	141.693	10.8514	7.74241	356.143	240.779	207.129	69.1633	295.732	67.7502	16.6529	74.4692	11.0799	68.5949	14.0402	39.3239	5.28183	32.1872	4.77276
3	(Tanaka et al., 2020)	KR13-02 PC04	pelagic clay	9.87	5720	West Pacific	67.257	4.32819	1.69346	7.89889	48.5401	0.599926	14.9201	6.18314	2.18611	3.1185	4.92849	3.24573	3.92273	3.09435	9.26077	46.6457	116.856	31.4275	216.487	515.69	363.287	193.583	88.496	236.992	408.203	147.216	10.4169	6.77348	378.083	224.578	197.797	66.3916	279.634	64.4669	15.9678	71.7763	10.6854	66.6791	13.6594	38.4849	5.18847	31.751	4.8269
3	(Tanaka et al., 2020)	KR13-02 PC04	pelagic clay	9.97	5720	West Pacific	69.4603	4.29517	1.65231	7.92744	47.7558	0.602043	14.9741	6.13595	2.13298	3.12856	5.26905	3.52491	4.20491	3.24314	9.02861	52.1248	162.102	27.7735	218.891	573.286	394.791	206.068	99.8977	262.508	488.543	150.581	11.3292	7.64742	398.557	275.141	218.299	77.1964	326.84	74.2631	18.2079	82.3134	12.3498	75.8835	15.5261	43.8855	5.93938	36.5025	5.42938
3	(Tanaka et al., 2020)	KR13-02 PC04	pelagic clay	10.37	5720	West Pacific	67.5883	4.14495	1.71967	7.7571	47.7008	0.574853	14.6523	5.92136	2.21993	3.097	5.69678	3.36871	3.77629	3.6469	9.34507	51.7876	115.281	31.2431	215.788	508.419	372.765	189.633	87.1406	272.186	500.068	150.494	10.2722	6.58154	386.465	269.887	216.615	79.862	339.074	78.2159	19.36	87.1932	13.0811	81.9399	16.6591	46.9885	6.37064	38.7994	5.82455
3	(Tanaka et al., 2020)	KR13-02 PC04	pelagic clay	10.47	5720	West Pacific	73.1906	4.17939	1.80556	7.8768	47.3272	0.575098	14.8784	5.97056	2.33081	3.15115	6.05136	2.7329	3.99907	3.85458	9.12888	59.1568	162.758	27.298	224.945	595.298	420.87	200.411	99.2726	297.292	586.178	155.716	10.8587	7.32337	410.139	315.039	235.48	90.5499	386.235	88.0524	21.6852	98.4313	14.6621	91.0643	18.6709	52.3708	7.10938	43.7219	6.53952
3	(Tanaka et al., 2020)	KR13-02 PC04	pelagic clay	10.87	5720	West Pacific	72.8589	3.99084	1.72094	7.82166	47.8061	0.557483	14.7742	5.7012	2.22157	2.98068	5.83035	3.15071	4.04175	3.73514	9.20082	53.9742	123.947	29.945	235.121	527.16	399.014	191.711	92.4498	297.322	503.98	163.768	10.2514	6.8619	395.397	259.619	208.114	73.2551	312.835	71.743	17.8975	81.5035	12.2199	77.9398	16.2613	46.7803	6.47381	40.6547	6.27346
3	(Tanaka et al., 2020)	KR13-02 PC04	pelagic clay	10.965	5720	West Pacific	72.5299	4.06961	1.73477	7.88738	47.2492	0.566624	14.8984	5.81373	2.23943	3.04409	5.84921	3.41095	4.05225	3.7078	9.16835	56.1087	165.206	26.8804	226.355	569.965	425.713	191.902	99.0757	300.645	520.535	157.977	10.6195	7.35143	402.761	282	209.833	74.0273	316.509	70.8628	17.5397	80.5666	12.1066	76.6585	16.0735	46.6269	6.45408	40.5862	6.13947
3	(Tanaka et al., 2020)	KR13-02 PC04	pelagic clay	11.365	5720	West Pacific	60.9248	3.86121	1.4725	7.67957	47.5354	0.544027	14.5058	5.51601	1.90086	2.87715	6.3556	3.27432	4.01047	4.14717	9.33316	55.4791	115.727	32.2996	186.802	481.677	364.651	178.679	93.1883	320.876	552.746	157.222	10.2333	6.87984	355.621	294.051	206.984	83.1019	352.37	79.9823	19.7101	91.42	13.5769	86.4384	17.9602	51.1965	7.04434	43.2501	6.57137
3	(Tanaka et al., 2020)	KR13-02 PC04	pelagic clay	11.465	5720	West Pacific	63.2655	3.84204	1.56054	7.63122	46.7092	0.551132	14.4145	5.48864	2.01452	2.90408	7.03332	2.83696	4.16705	4.5726	9.30801	60.0187	149.215	25.6342	188.356	507.818	388.406	184.044	93.7129	335.292	607.983	150.675	10.381	6.50581	349.983	325.036	210.473	88.051	373.641	83.5135	20.5082	94.6401	14.1702	89.4469	18.6769	53.4891	7.37354	46.2038	6.92816
3	(Tanaka et al., 2020)	KR13-02 PC04	pelagic clay	11.86	5720	West Pacific	60.4791	3.80512	1.49288	7.47512	47.9129	0.531792	14.1197	5.43589	1.92717	2.86541	6.16676	3.2737	4.02023	3.95756	9.78897	51.5358	114.676	28.6006	182.499	455.635	374.397	175.53	84.4196	314.884	469.377	148.314	9.2964	5.90137	352.746	254.808	201.367	73.2452	308.006	70.6057	17.3062	79.6847	11.8164	74.5344	15.281	43.4166	5.95812	36.2127	5.50433
3	(Tanaka et al., 2020)	KR13-02 PC04	pelagic clay	11.96	5720	West Pacific	61.4036	3.65685	1.42306	7.38766	46.4201	0.507961	13.9545	5.22407	1.83705	2.72807	7.30718	3.86702	4.36007	4.64714	9.14683	55.0587	149.825	23.674	173.787	484.544	389.775	170.356	89.3011	355.586	535.744	142.699	9.06579	6.02445	348.971	282.588	193.98	73.1246	309.611	69.3263	17.1194	79.8199	12.0306	77.1856	16.2796	47.4303	6.64016	41.668	6.34202
3	(Tanaka et al., 2020)	KR13-02 PC04	pelagic clay	12.36	5720	West Pacific	51.9254	3.81618	1.28851	7.58303	48.6805	0.523919	14.3235	5.45169	1.66335	2.7863	5.74112	3.11603	4.20143	3.65644	9.85574	48.4899	109.925	29.186	152.184	372.059	335.216	173.083	83.1225	292.279	364.458	137.701	8.96497	5.56585	330.847	192.199	180.106	53.3979	223.527	51.177	12.644	58.1349	8.78107	56.0018	11.7855	34.3131	4.80677	30.3978	4.62232
3	(Tanaka et al., 2020)	KR13-02 PC04	pelagic clay	12.44	5720	West Pacific	51.8104	3.97533	1.25796	7.74836	48.6354	0.552506	14.6358	5.67905	1.62392	2.89599	5.85264	3.47183	4.35005	3.69675	8.60607	51.0543	154.431	26.6312	146.157	425.236	361.164	181.316	94.219	303.749	409.932	139.923	9.97236	6.42128	348.47	223.4	192.932	59.1902	250.067	56.2752	13.8769	63.3815	9.52398	60.4335	12.6537	36.7797	5.11904	32.5245	4.98814
3	(Tanaka et al., 2020)	KR13-02 PC05	pelagic clay	0.03	5735	West Pacific	13.7744	5.88423	0.63068	8.87775	52.1365	0.861822	16.7691	8.40604	0.814151	3.31923	1.77973	3.7408	3.48655	0.280419	8.40567	24.9592	183.963	97.9319	95.0201	178.599	273.692	168.582	145.24	193.625	65.5422	155.326	15.4645	13.8718	657.517	55.5022	110.759	14.6127	55.5946	12.6085	2.91851	12.8615	1.9572	12.3148	2.4344	7.10647	1.02826	6.86056	1.04913
3	(Tanaka et al., 2020)	KR13-02 PC05	pelagic clay	0.13	5735	West Pacific	15.7358	5.9017	0.624579	8.79156	52.9695	0.861142	16.6063	8.43101	0.806274	3.26787	1.3782	3.28461	3.399	0.265968	8.73013	19.6157	163.936	83.4234	77.1225	136.49	219.278	134.256	123.007	168.143	54.4291	126.829	14.2781	11.9196	514.68	45.2116	100.526	12.3594	48.5271	10.5835	2.54238	10.8962	1.62829	10.2748	2.04601	6.02866	0.881557	5.64695	0.876832
3	(Tanaka et al., 2020)	KR13-02 PC05	pelagic clay	0.23	5735	West Pacific	16.497	5.90007	0.747078	8.7476	52.4196	0.864739	16.5232	8.42867	0.96441	3.25684	1.40555	3.28453	3.38882	0.312856	9.15075	21.5183	168.179	76.3387	94.8218	192.788	260.264	145.144	125.632	180.298	68.7766	138.025	15.3867	12.502	513.802	50.7526	104.817	14.2875	56.6427	12.859	2.95643	13.4143	2.02849	12.6059	2.56368	7.45551	1.07466	6.85287	1.08258
3	(Tanaka et al., 2020)	KR13-02 PC05	pelagic clay	0.595	5735	West Pacific	36.6497	5.72252	1.05438	8.52225	49.2188	0.844054	16.0976	8.17502	1.36111	2.72035	1.85953	4.46808	3.65757	0.708036	10.8899	23.8394	139.827	34.041	136.887	374.557	328.002	156.729	78.6268	169.771	135.158	144.623	11.2363	6.77458	289.193	76.3683	99.08	21.6016	91.2547	20.9749	5.15429	24.2396	3.64206	23.0495	4.8098	13.8161	1.95717	12.5098	1.95685
3	(Tanaka et al., 2020)	KR13-02 PC05	pelagic clay	1.095	5735	West Pacific	69.5903	4.82976	1.04872	8.47249	48.6502	0.706135	16.0036	6.89966	1.35381	2.47924	1.73839	5.42619	3.73439	0.624834	12.3835	19.9228	113.254	31.5067	127.221	166.513	306.122	124.195	67.5676	153.553	103.665	143.836	11.5326	4.6862	226.69	61.2676	108.753	17.8583	73.5718	17.0743	3.99647	19.1151	2.93993	18.2177	3.71057	10.6455	1.46497	9.21284	1.41154
3	(Tanaka et al., 2020)	KR13-02 PC05	pelagic clay	1.3	5735	West Pacific	86.5495	5.44819	1.3147	8.24429	47.8842	0.777412	15.5726	7.78312	1.69715	2.53042	2.27098	4.75185	3.66095	0.932353	12.139	24.4553	136.245	30.4155	167.802	257.546	342.243	144.739	71.5076	197.07	151.277	145.863	11.0024	5.17562	259.033	85.3416	117.459	24.3564	103.341	24.0154	5.93405	27.6868	4.08624	25.8421	5.35475	15.2654	2.13298	13.4042	2.06175
3	(Tanaka et al., 2020)	KR13-02 PC05	pelagic clay	1.4	5735	West Pacific	83.5137	5.22794	1.42161	8.10467	47.4068	0.738356	15.3088	7.46848	1.83516	2.34021	2.80772	4.7725	3.81246	1.27469	12.2348	28.2232	133.721	31.631	184.131	309.778	355.033	132.455	68.9028	220.687	236.651	129.874	9.80547	4.5927	264.401	123.065	124.884	37.4446	160.54	38.1243	9.38285	43.5155	6.50324	40.2722	8.23084	23.3781	3.1788	19.6899	3.01312
3	(Tanaka et al., 2020)	KR13-02 PC05	pelagic clay	1.5	5735	West Pacific	101.186	5.65581	1.42282	8.41666	47.8107	0.816529	15.8981	8.07973	1.83673	2.61327	2.3817	5.3651	3.92176	0.883488	10.3929	29.411	163.151	37.7113	218.668	381.996	413.974	186.892	91.9179	224.567	159.538	168.615	12.6375	6.72815	357.04	96.504	140.517	26.2277	106.027	25.1169	6.22554	28.0942	4.25646	26.6736	5.40219	15.6358	2.19165	14.0369	2.15553
3	(Tanaka et al., 2020)	KR13-02 PC05	pelagic clay	1.6	5735	West Pacific	89.3082	5.40987	1.3918	8.22081	47.7818	0.784864	15.5282	7.72838	1.79669	2.54086	2.19183	4.84844	3.71273	0.868957	12.2173	24.7885	138.713	33.2208	185.638	261.451	334.309	139.413	72.5651	200.162	142.186	143.576	11.088	5.53486	270.515	80.0768	125.001	23.5656	99.2804	23.2132	5.778	26.1601	3.92806	24.5973	5.03009	14.4921	2.00388	12.5335	1.96674
3	(Tanaka et al., 2020)	KR13-02 PC05	pelagic clay	1.68	5735	West Pacific	90.0371	5.44318	1.37711	8.19785	47.8867	0.792188	15.4848	7.77598	1.77772	2.54843	2.25572	4.79968	3.67808	0.90766	12.0931	24.5056	142.028	31.9782	189.865	281.518	349.984	143.102	75.212	206.607	154.323	149.096	11.3658	5.61062	279.24	87.1105	129.007	25.9043	108.062	25.6772	6.29573	28.9265	4.28214	26.5736	5.5139	15.7404	2.15225	13.6392	2.09219
3	(Tanaka et al., 2020)	KR13-02 PC05	pelagic clay	1.8	5735	West Pacific	86.0488	5.48716	1.35728	8.13234	47.7421	0.807015	15.3611	7.83881	1.75212	2.48112	2.34393	4.79457	3.74455	0.947794	12.1869	24.1153	133.904	28.6876	188.728	266.276	332.023	134.392	69.4283	199.62	157.801	141.765	10.6293	4.99934	267.396	87.9024	120.636	25.9038	109.231	25.2675	6.31927	29.3058	4.37905	26.994	5.54161	15.9484	2.18839	13.8261	2.12445
3	(Tanaka et al., 2020)	KR13-02 PC05	pelagic clay	1.9	5735	West Pacific	83.5386	5.40107	1.34577	8.09966	47.5594	0.789096	15.2994	7.71581	1.73726	2.45129	2.44682	4.85969	3.77747	1.02681	12.337	24.421	133.391	32.2204	184.69	254.008	333.026	134.887	67.7215	204.452	172.536	137.414	10.1504	4.75405	256.832	94.9878	121.38	27.7705	118.579	27.9226	6.82354	31.6726	4.71907	29.6894	6.09992	17.4723	2.41147	15.0083	2.28744
3	(Tanaka et al., 2020)	KR13-02 PC05	pelagic clay	2	5735	West Pacific	93.332	5.56982	1.29768	8.35246	47.9679	0.802904	15.7769	7.95689	1.67518	2.48641	2.84716	5.4566	3.78789	1.12111	10.121	32.5737	161.22	38.6232	234.568	366.196	427.871	172.66	87.5919	242.33	231.16	165.796	11.9778	5.74061	343.928	130.333	144.571	36.7582	149.648	36.1506	8.81648	40.7242	6.11111	37.8323	7.73184	21.9655	3.02105	19.0212	2.9054
3	(Tanaka et al., 2020)	KR13-02 PC05	pelagic clay	2.1	5735	West Pacific	83.5012	5.13987	1.41448	7.99165	46.8008	0.737089	15.0953	7.34268	1.82597	2.29415	2.64947	4.7417	3.69691	1.17176	13.6442	26.8991	131.39	29.4847	188.14	279.969	341.607	131.045	68.6184	212.778	212.563	129.478	9.82867	4.46649	259.33	111.231	121.868	33.3918	143.051	33.6246	8.33263	38.8229	5.81891	35.9347	7.35829	20.8439	2.86708	17.7285	2.74299
3	(Tanaka et al., 2020)	KR13-02 PC05	pelagic clay	2.27	5735	West Pacific	78.2378	5.23989	1.45208	7.89623	46.3381	0.745711	14.9151	7.48555	1.8745	2.32157	3.15705	4.81468	3.50369	1.54742	13.2966	29.0747	130.107	28.8552	186.342	349.341	362.629	133.521	65.4938	220.466	273.249	127.176	9.69969	4.40832	255.159	140.262	129.089	42.8703	184.45	43.3735	10.7849	49.5912	7.48133	46.0683	9.53533	26.7302	3.63611	22.4847	3.39762
3	(Tanaka et al., 2020)	KR13-02 PC05	pelagic clay	2.37	5735	West Pacific	78.2844	5.25175	1.43759	7.97567	46.7569	0.741044	15.0652	7.5025	1.8558	2.31064	3.55756	4.74979	3.59766	1.8713	11.9917	31.2545	130.227	27.8957	189.423	275.78	328.125	129.018	66.9742	239.577	343.192	133.036	10.1924	4.59779	257.107	172.648	136.774	52.4005	226.557	53.8073	13.1548	61.2199	9.12365	56.6607	11.6387	33.0712	4.48598	27.4827	4.20879
3	(Tanaka et al., 2020)	KR13-02 PC05	pelagic clay	2.47	5735	West Pacific	87.092	5.54314	1.59606	8.07429	46.0483	0.794664	15.2514	7.91878	2.06037	2.44063	4.59449	5.06913	3.50677	2.2896	10.0258	38.0278	144.81	30.4917	216.546	316.474	368.355	150.109	71.7055	261.587	444.335	143.841	11.1117	5.08377	283.995	225.461	149.211	70.9013	296.102	71.8564	17.8336	82.1227	12.1641	75.8375	15.5623	43.5793	5.93171	36.6021	5.56201
3	(Tanaka et al., 2020)	KR13-02 PC05	pelagic clay	2.57	5735	West Pacific	85.7545	5.50624	1.80735	7.54552	44.853	0.847143	14.2526	7.86606	2.33313	2.36475	5.89559	4.48493	3.31325	3.57455	10.2149	47.043	138.095	29.8398	225.75	355.136	365.711	143.329	58.7857	316.918	683.158	149.751	11.984	3.80877	248.751	336.852	193.788	105.085	457.363	108.622	27.1481	124.854	18.5989	115.206	23.5885	65.8646	8.89282	54.1825	8.26985
3	(Tanaka et al., 2020)	KR13-02 PC05	pelagic clay	2.67	5735	West Pacific	89.0685	5.35999	1.87725	7.3646	44.2552	0.822743	13.9109	7.65712	2.42335	2.42803	7.1373	4.34932	3.19093	4.4718	9.35333	58.2517	139.868	33.258	256.67	416.662	396.859	170.706	62.8658	380.062	877.248	156.791	12.5496	4.14411	255.824	423.148	229.743	133.103	575.535	137.211	33.9073	155.797	23.1499	144.018	29.2344	81.8961	11.0739	66.7285	10.0936
3	(Tanaka et al., 2020)	KR13-02 PC05	pelagic clay	2.77	5735	West Pacific	86.2029	4.96538	2.0002	7.00895	42.4803	0.766804	13.2391	7.0934	2.58207	2.38519	8.73252	3.92728	3.18402	5.66436	9.94486	72.3343	133.557	35.9378	281.752	495.772	405.325	179.504	64.6698	453.149	1154.07	158.652	13.0929	4.39796	266.123	552.557	280.199	173.975	753.826	179.936	44.2037	200.717	30.1131	188.233	37.9652	106.315	14.2971	85.6421	13.1832
3	(Tanaka et al., 2020)	KR13-02 PC05	pelagic clay	2.87	5735	West Pacific	70.8085	4.53819	1.66632	6.82735	42.0702	0.707046	12.8961	6.48313	2.15107	2.29696	10.11	3.80365	3.11718	6.75248	9.6122	81.5421	115.62	34.2623	219.835	405.884	360.283	165.364	62.2585	487.271	1338.22	155.757	13.1302	4.15112	241.355	641.579	308.977	201.455	869.677	205.817	50.9311	234.754	34.8402	217.046	44.1794	123.35	16.5168	99.874	15.0879
3	(Tanaka et al., 2020)	KR13-02 PC05	pelagic clay	2.97	5735	West Pacific	50.1771	3.90873	1.26878	6.22013	38.9008	0.622451	11.7491	5.5839	1.63788	2.1695	14.6424	2.87226	3.01282	10.0099	8.79891	106.067	88.1602	34.102	151.572	361.853	309.758	155.224	57.0694	558.71	2114.04	32.6814	8.66131	3.64582	222.566	1252.15	423.676	289.305	1224.78	293.129	72.8907	333.871	49.8162	310.342	63.7162	179.479	24.0077	146.078	21.9636
3	(Tanaka et al., 2020)	KR13-02 PC05	pelagic clay	3.07	5735	West Pacific	48.9344	3.57456	1.13389	5.78004	37.3061	0.575822	10.9179	5.10651	1.46375	2.02913	16.2274	3.29651	2.86393	11.2081	9.00487	116.01	83.704	29.7865	142.231	326.93	286.047	162.169	54.9717	673.475	2057.28	126.089	10.1825	3.27982	216.448	981.465	436.577	304.385	1317.04	313.27	76.95	353.704	52.5	327.883	67.1142	187.849	25.3199	152.608	23.0328
3	(Tanaka et al., 2020)	KR13-02 PC05	pelagic clay	3.17	5735	West Pacific	50.1033	3.73223	1.16599	6.07095	38.6016	0.582716	11.4674	5.33176	1.50519	2.06513	14.9086	3.38621	3.17267	10.3067	8.67208	105.068	86.7535	26.6857	139.72	284.339	273.897	150.762	56.206	618.426	1822.69	142.773	10.3421	3.18806	226.806	877.551	393.67	271.825	1178.1	280.373	69.1836	317.466	47.0148	293.355	59.6412	166.954	22.3714	135.021	20.2624
3	(Tanaka et al., 2020)	KR13-02 PC05	pelagic clay	3.27	5735	West Pacific	56.3154	3.76594	1.16839	6.06539	38.4593	0.574175	11.4568	5.37992	1.50828	2.0577	14.8362	3.52218	3.23557	10.0466	8.92324	109.86	94.4724	27.9944	144.496	297.107	278.085	160.09	59.7832	641.935	1864.07	151.559	10.8271	3.55191	242.928	902.552	399.891	281.109	1213.06	289.702	71.4804	325.183	48.1285	298.766	60.9939	170.384	22.8257	136.919	20.5816
3	(Tanaka et al., 2020)	KR13-02 PC05	pelagic clay	3.37	5735	West Pacific	61.4452	3.97365	1.33348	6.31734	39.9763	0.558699	11.9328	5.67665	1.7214	2.14514	13.0662	3.98356	2.8539	8.89389	9.19154	95.935	93.3583	27.7373	144.68	285.481	270.477	149.119	60.2764	571.616	1580.43	142.939	10.3184	3.52509	248.862	778.181	344.909	242.403	1042.33	248.026	61.2827	278.84	41.1301	255.185	51.7923	143.714	19.1443	115.229	17.1677
3	(Tanaka et al., 2020)	KR13-02 PC05	pelagic clay	3.47	5735	West Pacific	67.5478	4.23617	1.52172	6.79584	41.2552	0.56916	12.8366	6.05167	1.9644	2.35541	10.815	4.2176	3.43747	7.16936	9.32814	67.2328	90.6936	28.2566	152.356	371.835	270.288	136.068	61.4208	398.064	1190	121.919	8.92914	4.4118	253.415	607.155	273.007	182.077	760.498	184.534	45.9413	211.006	31.0179	191.17	38.6526	107.895	14.3761	86.5132	12.7881
3	(Tanaka et al., 2020)	KR13-02 PC05	pelagic clay	3.57	5735	West Pacific	89.356	4.66951	1.58411	7.59173	45.2359	0.598908	14.3399	6.67072	2.04494	2.75197	7.13236	3.62729	3.64328	4.68314	9.27157	63.7972	134.566	38.9327	195.612	450.423	311.493	164.273	105.886	396.396	907.633	166.428	12.0367	8.33344	359.039	459.318	270.776	137.596	588.024	143.383	34.8703	156.878	23.0862	141.435	28.6522	79.8965	10.6104	63.2451	9.53643
3	(Tanaka et al., 2020)	KR13-02 PC05	pelagic clay	3.67	5735	West Pacific	82.4447	4.81203	1.50412	8.13615	47.2978	0.617046	15.3683	6.87432	1.94169	3.00868	4.96344	3.58746	3.89365	3.17671	9.27088	45.8594	132.281	42.9846	181.874	368.135	281.41	160.376	111.844	282.217	532.761	153.899	11.4146	9.41736	356.349	275.116	220.43	87.5223	376.503	91.5777	22.2448	100.823	14.8766	90.2214	18.2038	50.3104	6.75248	40.6401	6.09225
3	(Tanaka et al., 2020)	KR13-02 PC05	pelagic clay	3.77	5735	West Pacific	80.8043	4.93683	1.45635	8.45342	48.3813	0.628534	15.9676	7.05262	1.88002	3.1138	3.89226	3.38384	4.02448	2.3996	9.27598	40.2419	139.063	42.7808	185.099	371.087	275.382	167.186	123.953	242.596	408.606	155.351	11.7991	10.4749	378.218	213.816	210.172	68.1953	290.805	70.5873	17.2638	77.3513	11.4658	69.8192	14.0227	39.0151	5.25621	31.6913	4.76551
3	(Tanaka et al., 2020)	KR13-02 PC05	pelagic clay	3.87	5735	West Pacific	80.9665	4.98226	1.40912	8.57334	48.8613	0.629993	16.1941	7.11752	1.81905	3.16956	3.39076	3.43463	4.02915	2.06824	9.2857	38.425	146.228	41.9608	186.3	368.939	268.586	170.16	133.127	230.943	355.739	158.59	12.1259	11.4084	396.959	187.369	206.236	60.3631	256.041	61.7921	15.1848	67.2799	10.0304	61.1257	12.2501	34.0637	4.59374	27.9017	4.22219
3	(Tanaka et al., 2020)	KR13-02 PC05	pelagic clay	3.97	5735	West Pacific	74.5918	5.01664	1.32606	8.86698	48.5836	0.630329	16.7487	7.16662	1.71182	3.19156	2.93813	3.85809	4.29812	1.52894	9.34407	31.1429	144.176	43.1855	186.671	431.109	275.988	183.654	132.454	185.904	259.675	146.895	11.8971	11.9505	431.554	155.502	186.563	46.1022	188.78	45.9165	11.1718	49.3501	7.35323	45.0086	8.9199	25.052	3.38029	20.9021	3.08461
3	(Tanaka et al., 2020)	KR13-02 PC05	pelagic clay	4.07	5735	West Pacific	74.6725	5.06185	1.44598	8.68102	49.3434	0.631899	16.3975	7.23121	1.86663	3.20074	2.7226	3.58232	4.09328	1.57131	9.3591	31.0672	134.948	39.3495	175.179	417.515	251.522	164.251	122.886	189.337	256.315	143.348	11.2635	10.866	355.651	139.889	180.178	44.3514	187.151	44.6602	10.9675	48.8335	7.21688	44.1856	8.90324	24.8141	3.37622	20.5371	3.07164
3	(Tanaka et al., 2020)	KR13-02 PC05	pelagic clay	4.17	5735	West Pacific	73.6611	5.02501	1.41619	8.70776	49.7016	0.628639	16.448	7.17859	1.82818	3.20373	2.52108	3.62375	4.04844	1.43237	9.38564	29.3832	130.11	36.7082	165.88	347.776	242.984	161.284	119.012	181.663	235.628	142.445	11.3002	10.487	358.959	130.226	168.457	41.2855	174.621	41.9877	10.1223	45.2532	6.71158	40.7467	8.18932	22.6033	3.03994	18.4599	2.78497
3	(Tanaka et al., 2020)	KR13-02 PC05	pelagic clay	4.265	5735	West Pacific	74.622	4.86822	1.48474	8.26863	47.9748	0.623878	15.6185	6.95459	1.91666	3.01807	4.49849	3.4393	3.87648	2.84169	9.23753	41.5992	127.946	38.4917	175.675	377.143	250.094	165.447	113.156	257.963	459.109	145.868	11.6467	9.86373	355.273	244.106	222.475	77.3905	329.762	79.5102	19.409	86.7441	12.9466	79.1667	15.8627	44.2809	5.96451	36.06	5.46449
3	(Tanaka et al., 2020)	KR13-02 PC05	pelagic clay	4.365	5735	West Pacific	75.3748	5.10141	1.48418	8.73822	49.8191	0.625766	16.5055	7.28772	1.91594	3.18632	2.40882	3.58967	4.02224	1.34766	9.29125	29.5697	134.537	39.0379	165.939	379.054	238.504	159.723	121.155	183.679	227.63	143.866	11.4505	10.9563	375.818	128.164	176.586	40.4382	169.265	40.9017	9.8997	43.5635	6.50314	39.6038	7.93252	21.9728	2.95344	17.9995	2.69223
3	(Tanaka et al., 2020)	KR13-02 PC05	pelagic clay	4.465	5735	West Pacific	75.0091	5.04388	1.45421	8.93036	48.8493	0.618967	16.8685	7.20555	1.87725	3.15682	2.34726	3.86924	4.26245	1.20278	9.7419	31.4514	140.707	42.5198	181.521	399.546	252.278	337.842	126.181	156.511	213.551	131.912	10.9774	11.3564	376.986	125.557	174.788	37.571	154.723	37.2606	9.0604	39.327	5.92014	35.7601	7.21259	20.1011	2.71778	16.6159	2.47823
3	(Tanaka et al., 2020)	KR13-02 PC05	pelagic clay	4.57	5735	West Pacific	80.0578	5.09702	1.57327	8.69234	49.8368	0.63549	16.4189	7.28146	2.03095	3.17932	2.34542	3.56211	4.05066	1.29625	9.36264	30.4393	141.911	44.4913	181.539	377.47	243.637	166.633	124.379	189.48	231.488	151.115	12.0571	11.2793	395.589	130.212	184.285	41.1524	171.264	41.4366	9.94835	43.9286	6.57715	40.0683	7.9304	22.2601	3.01619	18.3614	2.73041
3	(Tanaka et al., 2020)	KR13-02 PC05	pelagic clay	4.665	5735	West Pacific	82.5848	5.08223	1.52287	8.70738	49.974	0.629422	16.4473	7.26033	1.96589	3.15927	2.49711	3.53991	4.05243	1.40474	9.06957	33.6321	144.757	41.3099	185.492	417.358	250.885	172.927	129.051	206.529	258.625	154.94	12.2893	11.6026	405.968	144.182	191.854	45.6973	191.776	46.3425	11.1685	48.9939	7.34433	44.7519	8.88653	24.8091	3.34214	20.3812	3.04736
3	(Tanaka et al., 2020)	KR13-02 PC05	pelagic clay	4.765	5735	West Pacific	79.6828	5.01202	1.57465	8.56557	49.332	0.625096	16.1794	7.16002	2.03273	3.11705	2.81059	3.55752	4.01955	1.61569	9.55036	33.6978	138.969	38.55	181.138	441.796	248.504	170.824	121.663	210.66	287.953	149.371	11.7045	10.884	386.542	157.819	192.236	50.1308	211.107	51.0351	12.3935	54.7664	8.19041	49.7146	9.96901	27.7497	3.75491	22.8996	3.44475
3	(Tanaka et al., 2020)	KR13-02 PC05	pelagic clay	4.865	5735	West Pacific	80.4154	5.06316	1.59273	8.64389	49.7467	0.628477	16.3274	7.23308	2.05607	3.14891	2.45703	3.56386	4.02636	1.37538	9.4368	31.3391	137.717	41.51	180.538	373.135	238.554	164.851	118.221	196.172	241.467	147.982	11.5389	10.7079	387.403	135.703	184.245	43.1467	180.281	43.0895	10.5862	46.4541	6.98446	42.1601	8.46368	23.4767	3.19781	19.2985	2.89217
3	(Tanaka et al., 2020)	KR13-02 PC05	pelagic clay	4.965	5735	West Pacific	78.4684	5.05465	1.58107	8.81648	49.0938	0.628149	16.6534	7.22093	2.04102	3.13333	2.39864	3.66142	4.01163	1.31189	9.84581	32.7892	139.599	40.4093	193.289	452.769	263.945	188.937	125.24	191.656	234.626	142.511	11.7802	11.2208	442.343	143.988	184.604	43.0141	174.595	42.3281	10.3584	45.8688	6.82157	41.3954	8.22219	22.8407	3.10111	19.0609	2.81806
3	(Tanaka et al., 2020)	KR13-02 PC05	pelagic clay	5.065	5735	West Pacific	77.7211	5.03234	1.57739	8.6019	49.7001	0.62798	16.248	7.18906	2.03626	3.14177	2.48015	3.61555	4.01645	1.38118	9.56347	33.0759	138.075	39.275	177.912	382.448	240.56	165.831	122.124	198.814	250.263	150.588	11.7914	10.8194	393.551	139.167	184.656	44.5049	186.086	45.1945	10.9445	48.1476	7.20458	43.5842	8.6814	24.0447	3.25404	19.9004	2.95471
3	(Tanaka et al., 2020)	KR13-02 PC05	pelagic clay	5.165	5735	West Pacific	72.5624	5.07388	1.56203	8.5277	49.5776	0.633631	16.1079	7.2484	2.01644	3.10375	2.80825	3.57826	4.01584	1.62149	9.28846	33.0668	134.295	38.1461	170.256	357.697	229.477	158.301	114.962	207.246	280.23	143.457	11.2688	10.1779	372.133	153.257	187.037	49.7162	207.374	49.8547	12.3015	54.5771	8.07903	49.0934	9.8126	27.0702	3.67997	22.4928	3.3424
3	(Tanaka et al., 2020)	KR13-02 PC05	pelagic clay	5.265	5735	West Pacific	74.2882	5.12734	1.57313	8.66462	49.8077	0.629517	16.3665	7.32477	2.03076	3.15233	2.3569	3.59697	4.0729	1.29411	9.36755	31.0461	137.812	40.6414	177.046	369.502	231.334	164.49	122.822	193.492	233.392	148.955	11.4822	10.9428	389.978	131.041	181.709	41.8903	174.639	42.4572	10.2443	45.1263	6.73344	40.665	8.10861	22.5943	3.0478	18.5906	2.77453
3	(Tanaka et al., 2020)	KR13-02 PC05	pelagic clay	5.365	5735	West Pacific	74.3448	5.19314	1.66985	8.76506	50.0032	0.611732	16.5562	7.41877	2.15563	3.17612	1.9846	3.59052	3.97015	1.03365	9.49943	27.1252	136.199	42.5851	174.744	383.573	230.986	161.894	120.649	176.678	181.927	141.256	10.9405	10.8507	382.243	105.268	169.395	33.4972	138.977	33.6241	8.08069	35.5028	5.32272	32.2191	6.42463	17.9323	2.40569	14.8324	2.20377
3	(Tanaka et al., 2020)	KR13-02 PC05	pelagic clay	5.465	5735	West Pacific	74.704	5.07355	1.58377	8.89398	49.2829	0.607699	16.7997	7.24793	2.0445	3.13577	2.24738	3.74995	4.17515	1.0783	9.63066	30.304	140.786	42.9239	190.83	430.834	252.772	181.518	127.464	161.716	196.582	137.158	11.0606	11.4032	404.407	117.779	179.285	35.9545	147.53	35.8143	8.69251	37.8645	5.59884	34.3523	6.81666	19.0257	2.57783	15.7562	2.33384
3	(Tanaka et al., 2020)	KR13-02 PC05	pelagic clay	5.57	5735	West Pacific	73.0276	5.11178	1.58405	8.75094	50.148	0.613365	16.5296	7.30255	2.04486	3.15594	2.13493	3.55031	4.07835	1.12529	9.31685	27.5031	133.416	43.4993	175.656	381.727	230.007	161.971	120.672	186.506	196.237	145.048	11.1383	10.6097	397.924	112.9	171.079	35.4637	148.742	36.2178	8.7227	38.0461	5.73596	34.719	6.90422	19.5015	2.6254	16.0136	2.38252
3	(Tanaka et al., 2020)	KR13-02 PC05	pelagic clay	5.665	5735	West Pacific	74.8332	5.12758	1.57505	8.71294	49.9479	0.617872	16.4578	7.32512	2.03324	3.12792	2.34453	3.60002	4.00911	1.28088	9.25561	29.941	141.24	44.7897	187.589	388.698	245.093	166.763	126.268	213.69	230.301	155.358	11.6879	10.8604	412.948	129.34	183.429	40.6443	169.633	40.9647	9.92457	43.6778	6.52928	39.9052	8.03485	22.7086	3.05682	18.8787	2.8381
3	(Tanaka et al., 2020)	KR13-02 PC05	pelagic clay	5.77	5735	West Pacific	72.4057	5.16798	1.59729	8.85831	50.4473	0.613873	16.7324	7.38283	2.06196	3.14634	1.89646	3.60241	4.13354	0.949675	9.03327	26.5758	135.39	47.552	178.388	372.089	236.215	161.948	123.466	186.688	166.162	149.096	11.1845	10.8279	411.604	96.6331	165.722	29.5924	123.244	29.9839	7.1532	31.414	4.69411	28.8206	5.83395	16.4658	2.25495	13.8241	2.09224
3	(Tanaka et al., 2020)	KR13-02 PC05	pelagic clay	5.87	5735	West Pacific	70.1024	5.1056	1.54515	8.83637	50.3505	0.608904	16.6909	7.29372	1.99465	3.16555	1.97777	3.64029	4.25482	0.96918	9.05373	26.0634	134.68	50.1769	173.763	365.143	236.281	163.598	121.846	210.288	171.717	152.84	11.1619	10.3454	435.408	98.8874	164.982	30.3362	126.493	30.6561	7.37376	32.3868	4.85199	29.5311	5.97553	17.0129	2.29592	14.2817	2.14683
3	(Tanaka et al., 2020)	KR13-02 PC05	pelagic clay	5.965	5735	West Pacific	62.1969	4.97455	1.47166	8.82651	49.5038	0.604136	16.6723	7.1065	1.89977	3.10712	2.05406	4.04957	4.57191	0.934087	9.49673	15.5048	117.845	61.8643	156.281	381.506	228.271	163.898	109.119	145.566	129.295	121.96	9.84932	9.21626	416.611	77.3499	115.432	23.536	95.551	23.2025	5.73745	25.4805	3.84356	23.5715	4.79138	13.5688	1.86728	11.6602	1.73955
3	(Tanaka et al., 2020)	KR13-02 PC05	pelagic clay	6.065	5735	West Pacific	70.3958	5.0554	1.47944	8.94867	50.9582	0.600361	16.9031	7.22199	1.90982	3.11983	1.90052	3.5334	4.14677	0.954444	8.75158	28.1965	140.368	44.4391	173.706	391.894	248.354	173.615	133.271	207.375	187.037	159.087	11.9558	11.5617	431.202	106.935	169.211	32.9685	139.129	33.4435	8.01323	35.1842	5.27113	32.4596	6.57037	18.5506	2.52279	15.3371	2.31155
3	(Tanaka et al., 2020)	KR13-02 PC05	pelagic clay	6.17	5735	West Pacific	69.9643	5.03024	1.50969	8.87805	50.6725	0.605693	16.7696	7.18606	1.94887	3.08642	2.16012	3.53508	4.08656	1.14128	8.80774	31.0334	139.826	42.5185	176.942	404.269	256.181	174.807	127.92	203.211	226.715	156.372	11.987	11.2276	420.266	127.103	176.579	40.2224	169.831	41.0265	10.0108	43.3322	6.54915	40.106	8.05939	22.6962	3.0431	18.3662	2.72747
3	(Tanaka et al., 2020)	KR13-02 PC05	pelagic clay	6.27	5735	West Pacific	70.3713	4.9016	1.57085	8.80465	50.5612	0.604173	16.631	7.00228	2.02783	3.08212	2.40741	3.54801	4.01854	1.31786	8.79959	32.4665	138.169	42.01	178.66	443.057	268.327	175.504	127.254	210.283	266.585	155.951	12.0951	11.223	413.748	146.928	187.404	47.8059	202.147	49.0647	12.0834	52.2505	7.82478	47.2442	9.44754	26.0467	3.49659	21.0155	3.11603
3	(Tanaka et al., 2020)	KR13-02 PC05	pelagic clay	6.37	5735	West Pacific	79.541	4.98325	1.49234	8.77371	50.2539	0.603904	16.5726	7.11892	1.92647	3.07314	2.52568	3.52654	4.07024	1.38465	8.94401	35.695	146.748	39.3245	193.677	437.22	266.927	171.279	129.798	218.273	293.652	163.068	12.4952	11.572	433.713	160.972	197.44	52.7459	224.083	54.5259	13.3148	57.5456	8.72006	52.7233	10.4772	28.8913	3.92061	23.1862	3.43522
3	(Tanaka et al., 2020)	KR13-02 PC05	pelagic clay	6.465	5735	West Pacific	63.6257	4.85593	1.7409	8.65925	48.6382	0.59991	16.3564	6.93704	2.24734	3.0692	2.93083	3.9477	4.21608	1.64093	9.41641	31.5373	117.045	31.0607	190.43	444.18	264.326	168.009	104.08	177.127	284.352	124.703	10.3078	9.25219	364.392	161.611	165.62	54.5374	223.949	55.2338	13.5777	59.9751	8.86256	53.9962	10.5725	29.2826	3.8923	23.5605	3.44478
3	(Tanaka et al., 2020)	KR13-02 PC05	pelagic clay	6.57	5735	West Pacific	74.9839	4.72276	1.8937	8.45311	49.0081	0.60279	15.967	6.74679	2.4446	3.0446	3.77835	3.48114	3.88238	2.28299	8.76131	41.2001	132.803	37.6987	222.22	543.191	306.443	182.182	110.643	249.401	439.916	148.22	11.6976	9.56969	401.743	232.495	220.718	75.5343	323.224	78.5672	19.535	85.2883	12.8933	77.6602	15.4697	42.7301	5.69803	33.7435	4.89448
3	(Tanaka et al., 2020)	KR13-02 PC05	pelagic clay	6.67	5735	West Pacific	67.5306	4.67056	1.88779	8.11399	47.7653	0.63397	15.3264	6.67223	2.43697	2.98616	5.10567	3.29419	3.86788	3.20847	8.70268	45.8084	120.919	35.4925	190.054	539.294	303.451	171.776	99.5018	273.644	563.677	142.531	11.2314	8.32603	370.893	297.008	231.589	97.0806	418.086	100.941	25.295	110.719	16.6575	101.105	20.0088	54.1912	7.1632	42.3204	6.15339
3	(Tanaka et al., 2020)	KR13-02 PC05	pelagic clay	6.77	5735	West Pacific	62.7679	4.17553	1.64442	7.66856	46.5957	0.584607	14.4851	5.96504	2.1228	2.86448	6.88516	3.28179	3.87941	4.49748	8.83849	57.8048	115.538	32.2906	191.62	519.749	322.428	171.8	92.9983	329.006	705.018	150.124	11.0938	7.45382	363.066	361.035	244.216	113.484	484.32	115.922	29.005	128.945	19.4344	119.754	24.2946	67.3818	9.08625	54.6379	8.11998
3	(Tanaka et al., 2020)	KR13-02 PC05	pelagic clay	6.87	5735	West Pacific	60.383	3.69332	1.46033	7.173	44.822	0.546817	13.549	5.27617	1.88515	2.72844	9.29682	3.22725	3.8936	6.17875	8.59598	73.6481	104.937	29.5621	189.552	491.889	350.143	169.332	85.5039	406.168	902.205	154.443	10.8563	6.20536	337.248	451.692	253.749	133.759	570.931	132.779	32.9575	150.739	22.83	142.478	29.5523	84.1961	11.5522	71.0872	10.7456
3	(Tanaka et al., 2020)	KR13-02 PC05	pelagic clay	6.965	5735	West Pacific	48.2798	3.93674	1.36653	7.28784	45.0997	0.644708	13.7659	5.62391	1.76407	2.89838	7.96448	3.69539	4.15977	5.24456	9.13914	51.5515	85.1878	27.2424	154.009	475.818	321.14	164.614	70.5343	277.106	587.919	132.875	10.8472	5.09855	320.958	329.207	174.461	91.9535	376.248	88.8144	22.0618	101.884	15.2032	95.3562	20.1099	57.5452	7.96833	49.9945	7.54321
3	(Tanaka et al., 2020)	KR13-02 PC05	pelagic clay	7.065	5735	West Pacific	57.6587	3.92845	1.33166	7.43663	47.0258	0.609684	14.047	5.61208	1.71905	2.91697	7.54647	3.24978	3.93684	4.96604	8.37026	58.5343	106.646	31.2037	172.163	482.168	359.305	174.86	86.0074	340.44	632.652	167.227	12.4716	6.40832	337.785	331.525	207.713	96.2871	405.358	93.3621	23.0223	105.515	15.8097	99.6495	20.6701	58.9875	8.12384	49.8909	7.64148
3	(Tanaka et al., 2020)	KR13-02 PC05	pelagic clay	7.17	5735	West Pacific	59.3002	3.79974	1.41458	7.53397	47.5492	0.545087	14.2308	5.4282	1.82609	2.92193	7.17966	3.22707	4.15192	4.67244	8.26762	56.8535	107.872	26.8918	181.541	502.449	376.059	177.027	92.0988	334.696	576.941	165.096	10.7708	6.61243	343.703	304.387	206.788	87.4306	367.779	84.0771	20.9345	95.267	14.3443	90.6785	19.0167	54.0328	7.52936	46.917	7.10717
3	(Tanaka et al., 2020)	KR13-02 PC05	pelagic clay	7.26	5735	West Pacific	55.9562	3.80192	1.3839	7.56041	48.3193	0.551341	14.2808	5.43132	1.7865	2.96008	6.72338	3.17744	4.11687	4.36595	8.28704	52.8419	104.199	27.0941	173.141	520.351	375.465	175.923	89.8006	311.255	515.349	159.123	10.4283	6.26088	330.424	266.551	195.336	76.9204	322.943	74.9186	18.4251	84.0306	12.6259	79.9488	16.7725	48.1129	6.68054	41.5233	6.3241
3	(Tanaka et al., 2020)	KR13-02 PC05	pelagic clay	7.36	5735	West Pacific	49.4801	3.76671	1.34712	7.51107	48.7804	0.547189	14.1876	5.38101	1.73901	2.97487	6.48944	3.28033	4.14234	4.20511	8.27268	50.6542	97.0938	25.4201	162.875	424.272	354.205	182.361	87.0731	296.51	487.346	153.708	10.0823	6.02563	319.201	260.448	192.096	74.6527	313.018	72.1701	17.7709	81.4592	12.2415	76.7505	15.9769	45.6094	6.26827	38.7942	5.85338
3	(Tanaka et al., 2020)	KR13-02 PC05	pelagic clay	7.455	5735	West Pacific	44.2327	3.65226	1.43961	7.39747	47.6694	0.530042	13.973	5.21752	1.85841	2.9334	6.19376	3.84164	4.47509	3.94318	9.36461	40.2123	81.4871	19.2921	155.121	401.237	326.701	167.354	72.5736	225.555	378.333	123.869	8.23247	5.13575	286.705	215.06	155.363	63.5567	260.047	60.9989	15.0062	68.6982	10.2025	63.9972	13.1853	37.5172	5.19102	32.2595	4.82361
3	(Tanaka et al., 2020)	KR13-02 PC05	pelagic clay	7.56	5735	West Pacific	47.9398	3.5013	1.66418	7.36782	48.2042	0.490323	13.917	5.00185	2.1483	3.5039	6.53051	3.55787	3.62951	4.02865	8.98787	51.3982	89.2477	19.9746	205.331	330.307	508.708	291.803	77.8544	285.031	432.827	146.272	8.68096	5.39254	359.886	223.556	201.067	63.969	265.922	61.3828	15.1733	69.2382	10.4332	66.1608	13.921	40.4274	5.70678	36.0765	5.51916
3	(Tanaka et al., 2020)	KR13-02 PC05	pelagic clay	7.66	5735	West Pacific	53.7381	3.69729	1.51472	7.37695	49.3429	0.516743	13.9342	5.28185	1.95537	3.07232	6.19998	3.29928	4.03922	3.98858	8.36955	45.8108	97.3194	25.3505	176.125	396.547	423.628	210.314	85.4314	284.857	441.229	146.779	9.18279	6.06219	349.897	236.084	200.246	65.9758	279.66	64.5034	15.731	72.2657	10.9246	69.2083	14.5064	41.8663	5.84464	36.4208	5.59156
3	(Tanaka et al., 2020)	KR13-02 PC05	pelagic clay	7.76	5735	West Pacific	50.2709	3.87183	1.36108	7.51534	50.5048	0.544511	14.1956	5.53118	1.75703	2.98452	5.31225	3.34378	4.15774	3.35314	8.31544	47.0697	101.113	26.2881	165.742	412.446	368.489	176.451	88.6119	274.057	416.161	149.877	9.7124	6.16586	340.292	230.455	193.025	68.5028	286.087	66.3842	16.2393	73.4363	10.9877	68.2989	13.9259	38.9365	5.30179	32.197	4.78583
3	(Tanaka et al., 2020)	KR13-02 PC05	pelagic clay	7.86	5735	West Pacific	53.0089	3.72924	1.37516	7.53136	50.7482	0.525849	14.2259	5.32748	1.77521	2.88005	5.36291	3.36581	4.27019	3.38912	8.12932	46.0738	101.115	24.2554	168.154	449.327	374.731	164.847	85.9846	285.199	416.439	147.661	9.19969	5.9205	340.03	224.124	190.282	65.4052	273.549	63.4164	15.6918	70.5952	10.5747	66.6201	13.7695	39.0933	5.34972	32.7704	4.90465
3	(Tanaka et al., 2020)	KR13-02 PC05	pelagic clay	7.955	5735	West Pacific	43.8696	3.61572	1.32101	7.45484	49.7158	0.507865	14.0814	5.16531	1.70531	2.82354	5.38244	3.87562	4.5186	3.3603	8.86386	32.2185	80.6473	20.4837	137.411	427.052	347.932	153.974	66.4087	211.658	308.123	108.689	6.60022	4.48818	318.977	172.326	139.905	48.8086	199.794	47.1371	11.6376	54.1993	8.10745	51.5853	10.8817	31.465	4.40998	27.6273	4.1623
3	(Tanaka et al., 2020)	KR13-02 PC05	pelagic clay	8.055	5735	West Pacific	55.1931	3.71387	1.37724	7.47227	50.7677	0.502204	14.1143	5.30553	1.7779	2.77761	5.38157	3.48821	4.34806	3.36993	8.16701	47.9972	104.412	23.2964	155.581	466.869	377.004	159.291	86.7812	305.882	414.612	145.246	8.71225	5.90794	341.016	221.181	194.096	64.5302	269.494	63.0871	15.4999	69.8283	10.4346	66.0542	13.6405	38.7823	5.33617	32.9242	4.94132
3	(Tanaka et al., 2020)	KR13-02 PC05	pelagic clay	8.16	5735	West Pacific	38.4173	3.58928	1.10974	7.36256	50.4848	0.504624	13.9071	5.12754	1.43257	2.83617	6.01156	3.39406	4.12296	3.90336	8.27532	50.6315	93.9615	22.8433	134.617	364.85	330.112	173.423	86.5487	313.383	482.778	146.358	9.31986	6.04263	314.136	251.97	200.375	73.1789	304.45	70.5989	17.376	79.5035	11.9567	76.0448	15.8458	45.1222	6.21447	38.5305	5.84945
3	(Tanaka et al., 2020)	KR13-02 PC05	pelagic clay	8.455	5735	West Pacific	21.9893	3.91781	0.989828	7.86685	52.3204	0.54405	14.8596	5.59687	1.27778	3.20046	3.31982	3.63811	4.27006	1.95229	9.02052	30.3344	74.4221	23.7674	100.401	229.337	272.24	169.511	77.3645	142.942	196.906	106.431	8.25625	5.60812	265.644	115.593	122.216	34.3156	139.846	32.9818	7.96499	36.912	5.46263	34.0248	6.97051	20.0606	2.78585	17.6614	2.63908
3	(Tanaka et al., 2020)	KR13-02 PC05	pelagic clay	8.56	5735	West Pacific	30.2418	3.99847	1.01621	7.89795	53.7702	0.544411	14.9184	5.7121	1.31183	3.08843	3.15308	3.28427	4.1304	1.89466	8.19231	37.0804	97.8075	28.4463	126.964	281.991	312.14	193.352	98.568	206.157	256.987	141.977	10.3135	6.88628	330.858	142.495	169.634	41.588	173.539	40.4583	9.75475	44.2992	6.66989	41.7166	8.58574	24.6457	3.43726	21.4327	3.26036
3	(Tanaka et al., 2020)	KR13-02 PC05	pelagic clay	8.955	5735	West Pacific	27.8333	4.13862	0.897863	7.96034	52.4799	0.568385	15.0362	5.91232	1.15906	3.13262	2.81685	3.88118	4.28146	1.45625	9.27575	35.9864	98.732	25.6411	107.143	310.697	288.329	189.877	103.042	185.524	240.83	139.348	10.5044	7.51503	346.003	153.286	161.19	42.9228	174.149	40.3164	9.82801	44.3261	6.56464	40.8346	8.21881	23.3067	3.1719	19.7453	2.90333
3	(Tanaka et al., 2020)	KR13-02 PC05	pelagic clay	9.055	5735	West Pacific	31.0218	4.18165	0.961836	8.08136	53.9735	0.574492	15.2648	5.97379	1.24164	3.18658	2.39063	3.49421	4.0965	1.35932	8.44456	35.6643	100.708	26.5663	110.335	285.135	286.459	182.254	101.226	187.089	239.819	143.607	10.8653	7.27846	317.66	142.253	170.129	43.0218	179.775	41.7929	10.0384	44.3224	6.66138	41.1506	8.22277	23.2352	3.14436	19.1995	2.85164
3	(Tanaka et al., 2020)	KR13-02 PC05	pelagic clay	9.45	5735	West Pacific	36.2355	4.102	1.00704	7.92529	53.35	0.58	14.97	5.86	1.3	3.08	2.52	3.48	3.96	1.48	9.43	45.1655	145.882	45.9956	131.18	442.405	404.002	193.709	117.505	223.839	350.467	151.012	12.6825	8.00968	360.03	217.68	193.43	66.5725	279.255	64.4495	15.4089	68.3746	10.0986	60.6844	11.7904	31.9272	4.19432	24.7449	3.53144
3	(Tanaka et al., 2020)	KR13-02 PC05	pelagic clay	9.55	5735	West Pacific	29.2524	4.2378	0.945676	8.13961	54.6459	0.601612	15.3748	6.054	1.22078	3.18179	1.96471	3.37032	4.16507	1.07292	8.34804	39.9094	107.24	30.3877	112.999	303.69	284.728	184.208	106.859	181.558	235.668	152.274	11.968	7.40302	348.477	148.603	169.52	47.7495	198.974	46.5564	11.026	48.759	7.2808	43.8624	8.51037	22.9976	2.98876	17.8633	2.57855
3	(Tanaka et al., 2020)	KR13-02 PC05	pelagic clay	9.95	5735	West Pacific	54.3498	4.35278	1.51213	7.85934	51.9562	0.575764	14.8454	6.21825	1.95203	3.15463	2.65316	3.62267	4.24672	1.47284	9.30229	40.8406	122.008	37.9901	189.485	653.712	388.221	208.981	103.369	215.677	316.846	144.786	11.2517	7.03151	469.603	195.46	186.145	52.084	210.885	49.0516	11.9128	55.5689	8.35649	52.2923	10.6693	30.3107	4.12666	25.3951	3.69261
3	(Tanaka et al., 2020)	KR13-02 PC05	pelagic clay	10.05	5735	West Pacific	40.1169	3.85177	1.31789	7.98645	54.4389	0.549039	15.0855	5.50253	1.70128	2.9889	2.28206	3.43056	4.51183	1.26522	8.24412	38.9055	104.418	29.1671	153.604	374.582	323.776	194.249	100.086	220.123	266.587	148.479	11.4905	6.28157	382.356	155.408	174.085	45.8049	192.525	45.1702	10.7397	48.9112	7.36016	45.3823	9.21943	25.9222	3.54444	21.425	3.18945
3	(Tanaka et al., 2020)	KR13-02 PC05	pelagic clay	10.45	5735	West Pacific	36.3537	3.6227	1.25687	8.00605	52.8297	0.531953	15.1225	5.17529	1.6225	2.83157	2.54952	3.57024	4.66906	1.46999	9.62767	39.6689	98.6279	28.1686	157.544	377.146	325.132	185.959	95.8039	175.148	274.981	126.297	10.5167	5.60094	348.179	159.681	148.637	42.1628	172.78	39.8607	9.686	45.1234	6.77156	42.9511	8.95477	26.2234	3.70448	23.5547	3.57097
3	(Tanaka et al., 2020)	KR13-02 PC05	pelagic clay	10.55	5735	West Pacific	38.0466	3.78502	1.26322	8.0612	54.438	0.558753	15.2267	5.40717	1.6307	2.97971	2.33263	3.37762	4.53324	1.30717	8.20835	39.9479	106.321	29.4225	161.886	362.92	323.321	188.916	102.554	210.022	266.963	152.544	12.1341	6.47914	389.046	154.024	167.476	45.6032	189.065	44.1566	10.4353	47.8787	7.17683	44.7538	9.06838	25.7921	3.57679	22.0493	3.35259
3	(Tanaka et al., 2020)	KR13-02 PC05	pelagic clay	10.95	5735	West Pacific	30.1392	4.16024	1.15992	8.16577	53.8232	0.650297	15.4242	5.9432	1.49735	3.14249	1.76892	3.36326	4.29344	0.89693	9.19668	33.2091	110.088	29.6971	133.611	392.684	297.032	200.187	111.078	168.816	165.7	156.153	13.8275	6.6632	439.24	117.198	152.924	33.4445	134.21	31.2133	7.41412	33.4498	4.99894	29.9974	5.96866	16.3577	2.21743	13.794	1.9898
3	(Tanaka et al., 2020)	KR13-02 PC05	pelagic clay	11.05	5735	West Pacific	39.7245	3.94002	1.36482	8.05924	54.5652	0.613145	15.223	5.6286	1.76186	2.87973	2.232	3.31996	4.41633	1.24218	8.11797	33.8113	110.876	26.3093	161.281	399.263	297.395	183.756	105.687	214.587	255.345	152.775	13.4201	6.41453	436.264	154.925	175.171	46.4108	192.837	44.5991	10.654	48.2834	7.26986	44.8226	8.98925	24.875	3.37673	20.3948	3.07178
3	(Tanaka et al., 2020)	KR13-02 PC06	pelagic clay	0.03	5755	West Pacific	8.68239	5.59139	0.549566	8.69452	51.7408	0.838514	16.423	7.9877	0.70944	3.38563	1.94725	4.21114	3.53234	0.247004	8.97716	20.2987	159.961	86.3754	80.0697	156.339	227.607	147.87	123.415	172.014	47.2779	132.884	13.6459	11.83	675.454	44.5795	100.917	11.7916	44.2844	9.89074	2.24864	9.70502	1.46912	9.2009	1.85798	5.23316	0.75838	5.09628	0.774944
3	(Tanaka et al., 2020)	KR13-02 PC06	pelagic clay	0.53	5755	West Pacific	22.2337	6.12895	0.862212	8.828	50.5652	0.877051	16.6751	8.75565	1.11304	3.2462	1.86373	3.97181	3.53793	0.477547	8.91676	26.2023	179.24	65.5262	122.571	300.103	342.743	171.289	124.705	171.062	111.218	161.349	15.4701	12.8681	417.642	58.5423	110.062	19.933	80.2173	18.2599	4.48829	19.8984	3.06043	19.4841	3.98843	11.6324	1.64427	10.6305	1.64338
3	(Tanaka et al., 2020)	KR13-02 PC06	pelagic clay	1.005	5755	West Pacific	60.3786	5.52461	1.09159	8.7032	48.3701	0.805092	16.4394	7.8923	1.40914	2.68548	2.25573	5.35252	3.91295	0.730393	10.1469	25.3583	141.473	37.0536	161.06	449.48	388.361	170.64	82.2524	181.173	140.848	148.434	11.4296	6.26808	294.677	86.1692	111.352	22.997	93.7146	21.756	5.33071	25.1443	3.78034	23.7852	4.90141	14.2218	1.9948	12.8723	1.98615
3	(Tanaka et al., 2020)	KR13-02 PC06	pelagic clay	1.505	5755	West Pacific	90.6327	5.69518	1.41447	8.37566	47.5808	0.831226	15.8207	8.13596	1.82596	2.65353	2.47175	5.55916	3.74052	0.851321	10.5291	25.6511	149.763	31.6244	192.109	353.13	385.324	158.006	78.6881	178.115	136.091	150.123	11.3988	5.85095	270.553	80.5395	123.68	21.9027	90.2012	21.0636	5.2408	23.7031	3.58744	22.4265	4.63237	13.3867	1.86114	11.8412	1.84072
3	(Tanaka et al., 2020)	KR13-02 PC06	pelagic clay	2	5755	West Pacific	80.9335	5.60137	1.75041	8.38169	47.8796	0.789849	15.8321	8.00195	2.25961	2.44437	2.70396	5.17882	3.70813	1.14644	10.0552	16.672	121.321	26.6914	210.572	327.936	334.544	142.044	59.0661	148.435	152.724	117.275	9.0002	3.58853	277.133	85.6944	96.7043	26.0284	107.334	26.4466	6.55327	30.0698	4.554	28.3327	5.82341	16.8085	2.30645	14.5734	2.22991
3	(Tanaka et al., 2020)	KR13-02 PC06	pelagic clay	2.5	5755	West Pacific	111.123	5.60173	2.86791	7.55002	43.9096	0.818255	14.2611	8.00248	3.70221	2.52288	5.25101	4.60537	3.46802	3.05936	10.3997	40.0716	153.336	26.2278	378.991	741.176	452.945	276.908	65.1034	286.376	509.292	137.351	11.6866	4.4002	336.086	272.748	189.467	83.5443	347.719	84.631	20.9606	96.1723	14.2563	88.2336	17.9946	50.2948	6.78645	41.5216	6.25808
3	(Tanaka et al., 2020)	KR13-02 PC06	pelagic clay	3	5755	West Pacific	75.7733	4.95231	1.65331	8.77171	49.0215	0.602518	16.5688	7.07473	2.13427	3.23194	2.35454	3.62899	3.9483	1.22447	10.2099	16.1389	101.07	27.0717	165.614	451.666	225.742	155.185	87.4088	116.407	132.71	100.512	8.44168	7.617	337.057	77.5933	106.198	24.7998	101.398	25.0381	6.16475	27.4614	4.10361	25.068	5.01485	14.1367	1.92442	11.9224	1.7632
3	(Tanaka et al., 2020)	KR13-02 PC06	pelagic clay	3.5	5755	West Pacific	93.418	4.9483	1.8057	8.72329	48.63	0.597119	16.4773	7.069	2.33099	3.27303	2.46358	3.64391	3.81822	1.29716	10.3997	20.0014	129.815	32.9578	217.32	580.037	273.595	267.753	113.074	140.883	169.036	122.649	10.4444	9.56285	380.651	102.549	136.353	30.7646	125.707	30.5512	7.43603	33.064	4.95473	30.3022	6.06974	16.8888	2.28863	13.9296	2.07942
3	(Tanaka et al., 2020)	KR13-02 PC06	pelagic clay	3.995	5755	West Pacific	84.394	4.85578	1.97502	8.68826	48.4297	0.59029	16.4112	6.93683	2.54957	3.22246	2.686	3.60485	3.82946	1.44231	10.2973	18.9208	107.939	28.4979	203.065	491.936	235.991	169.852	88.6882	128.981	158.217	109.166	8.91412	7.61281	367.714	93.2971	123.57	29.8509	121.853	29.9631	7.38404	32.7409	4.92044	29.9029	6.00521	16.9174	2.27251	14.0375	2.07581
3	(Tanaka et al., 2020)	KR13-02 PC06	pelagic clay	4.495	5755	West Pacific	103.355	4.9986	2.09886	8.90406	49.393	0.588358	16.8188	7.14086	2.70944	3.22004	2.17542	3.23409	3.9049	1.08678	9.72834	31.2274	144.959	44.079	268.156	580.606	293.303	202.752	117.943	166.275	172.741	138.96	10.821	9.97487	423.533	103.02	182.503	30.2211	125.14	29.7657	7.26782	32.1438	4.8356	29.2534	5.89819	16.69	2.27073	13.9511	2.07398
3	(Tanaka et al., 2020)	KR13-02 PC06	pelagic clay	4.99	5755	West Pacific	76.9359	4.91396	1.87413	8.63968	49.5127	0.643329	16.3194	7.01994	2.41933	3.23554	2.72635	3.1354	3.945	1.4841	9.5589	20.5839	113.012	33.9104	192.118	526.192	260.848	186.183	98.4252	136.363	188.965	111.725	9.25233	8.33605	393.09	107.482	131.506	34.2232	140.091	34.3824	8.69964	38.3947	5.75879	35.0721	7.00671	19.6791	2.67355	16.3223	2.39962
3	(Tanaka et al., 2020)	KR13-02 PC06	pelagic clay	5.49	5755	West Pacific	83.0163	5.07946	1.87928	8.68518	49.5104	0.64024	16.4053	7.25637	2.42598	3.27807	2.53284	2.99779	3.99424	1.34797	9.61081	30.2463	139.652	47.2164	196.589	581.004	284.48	193.652	119.922	171.552	224.858	132.744	11.222	9.99867	414.791	129.08	172.368	38.6277	160.024	38.0686	9.53649	41.8623	6.22788	38.0653	7.62369	21.1894	2.8966	17.4852	2.58608
3	(Tanaka et al., 2020)	KR13-02 PC06	pelagic clay	5.99	5755	West Pacific	65.5135	4.92183	1.53647	8.89769	50.2157	0.674596	16.8067	7.03119	1.98344	3.29229	2.70026	2.73967	4.03538	1.50494	9.0158	31.6662	131.066	36.6968	156.317	510.252	261.093	204.311	129.695	196.3	273.982	133.236	11.2264	10.8479	449.476	163.103	179.385	48.7982	201.458	49.2941	12.1264	52.9766	7.92701	48.0307	9.6534	26.7032	3.61263	21.8841	3.23582
3	(Tanaka et al., 2020)	KR13-02 PC06	pelagic clay	6.49	5755	West Pacific	70.0917	4.46202	2.00914	8.02272	46.775	0.64604	15.154	6.37432	2.59362	2.81874	6.15677	2.86603	3.74287	3.87624	8.99638	55.8032	118.153	34.8713	197.374	661.83	334.01	190.429	94.0054	277.545	716.258	128.885	10.1792	7.55862	379.497	355.869	255.424	121.141	511.504	125.996	31.3206	138.045	20.4899	124.298	24.7205	67.9773	9.01932	54.4119	8.01953
3	(Tanaka et al., 2020)	KR13-02 PC06	pelagic clay	6.99	5755	West Pacific	44.2961	4.36308	1.23636	7.86927	51.111	0.594194	14.8642	6.23298	1.59602	3.17805	3.76385	2.84971	4.1491	2.28443	9.37651	42.7918	106.632	42.0049	147.86	529.51	342.126	210.421	101.106	233.497	355.83	141.771	11.2085	6.71147	390.922	215.45	184.249	62.7262	257.992	61.3293	14.9128	67.2371	9.90849	60.6341	12.2704	34.43	4.66232	28.7839	4.28624
3	(Tanaka et al., 2020)	KR13-02 PC06	pelagic clay	7.49	5755	West Pacific	33.3838	3.69683	1.20637	8.10535	53.9855	0.547491	15.3101	5.28119	1.55731	3.2316	2.40522	2.85351	4.36121	1.34486	9.12205	38.8685	95.1456	27.6076	146.054	330.601	421.791	234.564	96.891	154.623	186.977	134.029	10.4646	5.78804	339.398	97.414	149.649	35.5225	143.843	33.8542	8.04144	36.0786	5.39877	32.742	6.53169	18.194	2.51227	15.4327	2.32987
3	(Tanaka et al., 2020)	KR13-02 PC06	pelagic clay	7.99	5755	West Pacific	16.352	3.85222	0.879556	8.30015	54.783	0.609801	15.6781	5.50317	1.13543	3.40909	2.00337	2.6936	4.2312	1.09521	8.85811	25.0143	83.0633	26.0831	92.622	176.18	281.278	227.643	101.848	139.264	148.615	120.975	11.3238	5.8994	319.255	98.9621	128.676	26.3792	105.973	24.4965	5.79494	26.797	4.07287	25.2979	5.26905	15.0756	2.10472	13.4423	2.02521
3	(Tanaka et al., 2020)	KR13-02 PC06	pelagic clay	8.49	5755	West Pacific	13.7629	4.18325	0.592698	8.48678	55.2998	0.642966	16.0306	5.97608	0.76512	3.20252	1.56717	2.60501	4.55095	0.802997	8.55682	26.8637	94.7742	32.064	69.8989	277.31	230.206	159.16	111.226	115.532	121.548	124.678	11.9628	6.78599	258.206	69.7819	126.265	24.6476	98.3597	22.6975	5.31567	23.943	3.53642	21.6877	4.20753	11.7742	1.64132	10.1584	1.48788
3	(Tanaka et al., 2020)	KR13-02 PC06	pelagic clay	8.995	5755	West Pacific	18.5229	4.16047	0.612525	8.39369	55.3067	0.656104	15.8547	5.94353	0.790714	3.08096	1.70568	2.63383	4.52025	0.900849	8.60669	24.6333	93.727	28.0434	71.8483	306.887	233.346	161.349	113.41	139.666	141.552	124.844	13.123	6.8562	325.694	101.424	123.994	27.1626	107.614	24.9349	5.92264	26.6559	3.98343	24.5979	5.00574	14.2402	1.96208	12.6327	1.781
3	(Tanaka et al., 2020)	KR13-02 PC06	pelagic clay	9.495	5755	West Pacific	17.6419	4.16409	0.609047	8.50532	55.657	0.635352	16.0656	5.9487	0.786225	3.16177	1.39159	2.62481	4.55336	0.667214	8.50835	27.1688	100.556	31.2865	75.8472	334.988	252.159	153.681	116.7	123.438	122.442	134.326	12.9048	7.43359	287.41	71.9106	131.397	25.0314	99.2315	22.858	5.38868	24.0742	3.59042	21.7052	4.3471	12.1011	1.63864	10.0199	1.46653
3	(Tanaka et al., 2020)	KR13-02 PC06	pelagic clay	9.985	5755	West Pacific	10.8945	4.17163	0.543503	8.58106	55.8757	0.631922	16.2087	5.95947	0.701613	3.12477	1.31941	2.5663	4.59109	0.624388	8.39668	23.7253	88.9914	32.3696	61.1184	204.424	205.959	161.774	112.954	129.006	110.231	122.241	12.2981	7.12871	318.524	82.8941	119.686	22.6364	88.6299	20.3575	4.81995	22.0031	3.21432	19.8996	4.00064	11.1758	1.53379	9.41575	1.3821
3	(Tanaka et al., 2020)	KR13-02 PC06	pelagic clay	10.485	5755	West Pacific	8.46772	4.12125	0.546881	8.5042	55.8847	0.62325	16.0635	5.8875	0.705974	3.17265	1.40537	2.56726	4.57896	0.683413	8.4274	24.4115	87.3093	33.785	53.719	162.767	201.958	152.535	108.197	117.14	113.594	122.572	11.9471	6.89652	280.079	65.9756	116.892	21.8514	86.4336	19.9801	4.60361	21.1681	3.13014	19.2128	3.90034	11.005	1.54494	9.63217	1.43102
3	(Tanaka et al., 2020)	KR13-02 PC06	pelagic clay	10.99	5755	West Pacific	9.6044	4.28409	0.546864	8.50531	55.4483	0.647593	16.0656	6.12013	0.705952	3.19185	1.68393	2.45107	4.54351	0.879146	8.26292	26.0567	88.4796	31.9276	61.749	197.627	221.856	164.306	112.136	137.404	153.57	128.257	12.5593	6.96797	346.016	109.06	123.083	28.9043	115.124	26.3595	6.2596	28.5467	4.25865	26.1122	5.31864	15.1964	2.07647	13.0866	1.93095
3	(Tanaka et al., 2020)	KR13-02 PC06	pelagic clay	11.49	5755	West Pacific	5.34959	4.25923	0.408027	8.50108	56.2853	0.659347	16.0576	6.08462	0.526725	3.26005	1.16632	2.44739	4.5242	0.53425	8.45418	24.2954	86.5059	29.9207	43.4384	114.758	187.996	162.112	114.171	122.284	92.7017	126.397	13.2513	6.88783	303.56	73.6967	115.43	20.1624	79.0569	18.0103	4.2469	18.9064	2.80514	16.7896	3.36409	9.39084	1.2901	8.01828	1.1738
3	(Tanaka et al., 2020)	KR13-02 PC07	pelagic clay	0.13	5732	West Pacific	10.5824	5.72352	0.518593	8.96774	53.8311	0.862624	16.9391	8.17646	0.669457	3.37474	1.53871	2.9316	3.3577	0.211158	8.10735	19.433	152.127	83.2778	62.3786	125.421	202.279	131.224	120.675	151.772	40.5536	118.808	13.2732	11.4767	681.703	39.0301	88.3244	10.876	41.203	9.27103	2.05778	8.98191	1.3345	8.18227	1.63022	4.73512	0.696823	4.54982	0.692802
3	(Tanaka et al., 2020)	KR13-02 PC07	pelagic clay	0.5	5732	West Pacific	17.7128	6.02165	0.625488	8.99097	53.0139	0.882317	16.9829	8.60235	0.807448	3.2876	1.56562	2.96159	3.31414	0.262515	8.31958	23.0366	177.684	76.5991	85.4554	140.501	238.413	143.599	130.546	166.095	58.5401	141.324	14.3533	12.5665	550.093	40.2527	106.076	13.1561	50.8032	11.279	2.6286	11.3678	1.72757	11.1542	2.16604	6.43322	0.94706	6.03864	0.927726
3	(Tanaka et al., 2020)	KR13-02 PC07	pelagic clay	1	5732	West Pacific	19.2686	5.95925	0.584752	8.94797	53.1256	0.880515	16.9017	8.51322	0.754862	3.32838	1.3784	3.11392	3.40869	0.251306	8.34333	19.425	154.815	78.9407	66.7712	130.634	216.255	134.964	120.898	151.725	49.4905	119.718	13.5045	11.7952	537.999	43.7214	89.924	12.1007	46.3377	10.2179	2.37609	10.1585	1.57021	9.67414	2.01027	5.66543	0.830239	5.39344	0.842968
3	(Tanaka et al., 2020)	KR13-02 PC07	pelagic clay	1.5	5732	West Pacific	19.3157	6.0161	0.637622	8.97976	53.103	0.91583	16.9618	8.59442	0.823112	3.34259	1.35955	2.96131	3.45707	0.279101	8.20223	19.8023	153.851	66.1346	76.3085	138.753	221.976	127.131	116.995	137.069	52.0568	129.492	13.4568	11.3192	514.253	36.7579	95.8453	12.1953	46.8394	10.3563	2.40357	10.3913	1.57258	9.69073	1.98754	5.84221	0.831285	5.38839	0.835588
3	(Tanaka et al., 2020)	KR13-02 PC07	pelagic clay	2	5732	West Pacific	25.4066	6.32454	0.722721	8.91013	52.1763	0.954686	16.8302	9.03505	0.932967	3.31638	1.4986	3.01137	3.3617	0.356001	8.52669	21.961	172.459	76.3966	91.2176	163.915	282.619	148.292	123.699	171.904	72.0122	143.999	15.2488	12.4861	467.797	53.8436	99.004	15.3174	60.0501	13.7204	3.25168	14.1424	2.18512	13.4856	2.77708	7.99091	1.15567	7.50636	1.15217
3	(Tanaka et al., 2020)	KR13-02 PC07	pelagic clay	2.465	5732	West Pacific	31.1187	6.16716	0.800076	8.87282	52.0924	0.931624	16.7598	8.81023	1.03283	3.2744	1.6268	3.06159	3.3879	0.434127	8.5883	20.7916	170.777	59.1575	100.997	160.289	267.248	135.334	116.366	192.025	82.3165	138.973	15.5685	12.1618	440.325	57.0838	104.091	15.9402	64.0261	14.2107	3.52558	15.2029	2.35263	14.7684	3.05895	8.77177	1.2529	8.04401	1.27039
3	(Tanaka et al., 2020)	KR13-02 PC07	pelagic clay	2.965	5732	West Pacific	35.909	6.37242	0.997013	8.95458	50.7944	0.894727	16.9142	9.10345	1.28705	3.2929	1.6822	3.15366	3.23269	0.485467	9.15929	23.1618	169.781	59.2626	124.122	233.438	330.93	156.926	111.243	180.32	105.14	153.778	14.7161	12.1988	414.404	66.7749	97.1645	18.9459	75.8517	17.3366	4.26612	19.1463	2.94346	18.4566	3.88588	11.2558	1.59169	10.4276	1.60373
3	(Tanaka et al., 2020)	KR13-02 PC07	pelagic clay	3.47	5732	West Pacific	38.806	6.31753	0.894193	8.9658	50.2012	0.896652	16.9354	9.02504	1.15432	3.30251	1.61681	3.51582	3.26287	0.453045	9.63631	23.9997	173.8	59.9145	119.158	196.007	320.291	166.297	110.063	183.003	99.767	156.333	15.0185	12.0095	396.09	63.2415	95.8847	18.8068	74.1792	17.2037	4.23493	18.982	2.86968	18.5166	3.82053	11.1689	1.58453	10.2206	1.56099
3	(Tanaka et al., 2020)	KR13-02 PC07	pelagic clay	3.97	5732	West Pacific	37.4357	6.34529	0.824378	8.84246	50.1973	0.912965	16.7024	9.0647	1.0642	3.2696	1.64315	3.63609	3.20837	0.420298	9.88094	22.7566	167.643	59.753	106.44	168.959	303.297	151.308	107.531	185.607	93.9237	152.731	14.6778	11.7542	400.324	63.1827	94.6823	17.8044	70.4467	16.0759	3.90458	18.0791	2.68671	17.1273	3.5599	10.2261	1.46874	9.5551	1.47587
3	(Tanaka et al., 2020)	KR13-02 PC07	pelagic clay	4.47	5732	West Pacific	41.6668	6.39799	0.825815	8.97216	50.5187	0.951031	16.9474	9.13999	1.06605	3.29634	1.51398	3.3272	3.26736	0.448864	9.52305	24.6495	178.172	57.792	114.879	180.74	321.373	162.745	115.13	186.314	99.5718	173.084	16.1824	12.8282	371.074	64.7748	98.9236	19.1962	74.7308	17.1656	4.20517	18.8116	2.8879	18.0309	3.7663	11.2112	1.55195	10.0623	1.52776
3	(Tanaka et al., 2020)	KR13-02 PC07	pelagic clay	4.97	5732	West Pacific	43.4896	6.32622	0.882814	8.90774	50.2581	0.936428	16.8257	9.03746	1.13963	3.1773	1.82229	3.48632	3.2672	0.556238	9.49334	24.0401	152.521	50.5108	120.249	194.017	302.496	152.615	92.6793	179.103	124.131	149.041	13.6737	9.54957	325.042	74.1382	94.1135	21.4188	87.1254	20.0097	5.06827	22.9301	3.47013	21.9925	4.63421	13.3948	1.90505	12.1208	1.87186
3	(Tanaka et al., 2020)	KR13-02 PC07	pelagic clay	5.47	5732	West Pacific	45.7176	6.04836	0.886854	8.95302	50.3528	0.87311	16.9113	8.64052	1.14485	3.02647	1.85641	3.65119	3.33649	0.595769	9.61117	28.4837	159.75	44.353	134.642	222.027	323.087	164.283	96.4947	192.925	145.888	169.372	13.7986	9.62693	319.087	76.9773	99.434	23.245	94.618	22.5389	5.6296	25.8494	3.93106	25.2029	5.29183	15.3556	2.16397	13.91	2.15856
3	(Tanaka et al., 2020)	KR13-02 PC07	pelagic clay	5.97	5732	West Pacific	48.0239	6.16958	0.990337	8.98711	49.8358	0.885356	16.9756	8.81369	1.27843	2.92121	1.8866	3.70551	3.3078	0.612796	9.77717	23.8902	139.285	35.2871	129.634	172.265	278.723	134.677	75.7074	166.081	122.923	136.86	11.2146	7.13182	261.895	67.544	89.9655	19.2959	79.3515	18.8009	4.76788	21.9214	3.35537	21.4155	4.50967	13.1768	1.85061	11.9459	1.8567
3	(Tanaka et al., 2020)	KR13-02 PC07	pelagic clay	6.48	5732	West Pacific	53.7806	5.97449	1.02089	8.89829	49.5339	0.848742	16.8079	8.53498	1.31788	2.79432	1.76277	4.10567	3.5358	0.526966	10.2311	24.6612	143.627	36.7408	136.032	215.266	333.74	145.82	77.8925	170.166	107.796	134.201	9.90589	6.15402	251.313	58.2204	84.7308	17.1705	69.6115	16.7913	4.29031	19.2418	2.92408	18.714	3.90358	11.3585	1.59726	10.3463	1.58926
3	(Tanaka et al., 2020)	KR13-02 PC07	pelagic clay	6.98	5732	West Pacific	50.6716	5.64117	1.05672	8.94796	50.1382	0.790652	16.9017	8.05882	1.36413	2.53554	1.73643	4.17513	3.8066	0.56596	9.92682	22.7441	132.78	32.0219	139.976	211.102	308.469	124.852	77.0845	155.568	109.973	124.784	9.96935	5.85685	241.374	64.018	86.7263	18.3769	74.6133	17.6448	4.44972	20.3308	3.07142	19.54	4.04642	11.666	1.63986	10.6176	1.6515
3	(Tanaka et al., 2020)	KR13-02 PC07	pelagic clay	7.465	5732	West Pacific	57.3485	5.28283	1.17573	8.85056	50.2016	0.754225	16.7177	7.5469	1.51776	2.46659	1.839	4.21342	3.96201	0.656455	10.1243	25.3336	127.552	33.5309	157.392	270.633	358.376	135.057	82.9264	155.422	128.995	152.86	11.192	5.76457	249.243	63.799	115.87	21.9013	89.0076	20.9631	5.13095	23.4198	3.5337	22.3023	4.55689	13.1679	1.82266	11.6939	1.80001
3	(Tanaka et al., 2020)	KR13-02 PC07	pelagic clay	7.965	5732	West Pacific	57.6539	5.44287	1.34284	8.607	49.6909	0.770849	16.2577	7.77552	1.73348	2.3563	2.40751	4.17916	4.02182	0.971009	9.83577	17.3376	118.08	27.1664	173.719	358.428	383.017	137.724	71.7126	124.579	144.354	119.665	9.41045	4.59746	268.329	80.094	91.2638	23.8967	98.7441	23.8759	6.0072	27.7185	4.19228	26.0953	5.35743	15.5689	2.11207	13.3781	2.05567
3	(Tanaka et al., 2020)	KR13-02 PC07	pelagic clay	8.465	5732	West Pacific	63.2603	5.25584	1.5046	9.10682	50.3323	0.630297	17.2018	7.50834	1.9423	3.05722	2.14796	2.90489	4.08931	1.12635	9.05923	27.2772	126.961	42.1906	161.189	426.238	281.696	167.287	117.209	151.908	170.379	139.808	10.3825	10.3728	360.984	82.7546	154.005	30.0712	123.151	29.5767	7.19097	31.5213	4.75824	29.0214	5.86861	16.7933	2.30035	14.3359	2.15732
3	(Tanaka et al., 2020)	KR13-02 PC07	pelagic clay	8.965	5732	West Pacific	61.5098	5.10991	1.61484	9.13334	50.5457	0.633062	17.2519	7.29988	2.08461	3.09976	2.22134	2.73546	3.95476	1.18652	8.98707	14.8675	108.586	32.5599	151.869	465.116	242.203	168.661	102.54	110.751	135.91	110.404	9.70684	9.32997	360.496	79.5184	116.547	25.2271	103.064	25.4014	6.27217	27.7658	4.22375	25.6926	5.12163	14.3855	1.95601	12.076	1.78504
3	(Tanaka et al., 2020)	KR13-02 PC07	pelagic clay	9.465	5732	West Pacific	79.5367	5.13306	1.65903	9.09485	49.9949	0.619659	17.1792	7.33294	2.14166	3.16663	1.94228	3.07864	3.92856	0.975354	9.64026	33.303	155.775	46.9035	223.008	552.573	301.32	208.198	145.136	176.65	193.99	168.924	13.0371	13.169	441.145	98.2308	198.45	37.276	152.064	36.6528	8.8403	38.6587	5.75352	34.9393	6.92177	19.3651	2.62714	16.1695	2.39453
3	(Tanaka et al., 2020)	KR13-02 PC07	pelagic clay	9.965	5732	West Pacific	66.0448	5.18043	1.73475	9.05179	49.9493	0.627108	17.0978	7.40062	2.2394	3.2199	1.74728	3.08211	3.91356	0.833331	9.8896	27.0838	133.329	39.856	203.546	511.664	255.817	183.522	124.633	149.108	150.187	145.857	11.2485	11.1552	383.36	78.89	170.075	29.552	119.933	28.8017	6.97213	30.0838	4.52001	27.2271	5.39869	14.9631	2.02898	12.4778	1.84788
3	(Tanaka et al., 2020)	KR13-02 PC07	pelagic clay	10.465	5732	West Pacific	53.2688	5.17692	1.72961	9.10757	50.2934	0.627268	17.2032	7.3956	2.23277	3.21475	1.71192	3.01686	3.86442	0.813021	9.62677	22.3729	109.859	31.9964	181.077	382.071	208.086	155.246	104.176	128.195	129.814	124.775	9.77288	9.42341	323.202	69.0063	143.176	25.524	104.629	24.875	5.97388	26.3435	3.9216	23.678	4.72009	13.1531	1.77187	10.9195	1.61106
3	(Tanaka et al., 2020)	KR13-02 PC07	pelagic clay	10.965	5732	West Pacific	61.592	5.24685	1.72816	9.05086	49.8732	0.615	17.0961	7.49549	2.2309	3.25528	1.77552	3.06186	3.90502	0.860062	9.83155	25.5747	133.432	51.9596	204.773	402.583	233.749	166.57	119.712	167.185	151.024	137.38	11.4502	10.7167	381.243	90.9221	160.409	28.5583	118.828	28.0834	6.73572	29.5461	4.4426	26.8394	5.36593	15.0448	2.00831	12.2299	1.81346
3	(Tanaka et al., 2020)	KR13-02 PC07	pelagic clay	11.465	5732	West Pacific	57.1613	5.12778	1.86555	9.11942	49.8263	0.614292	17.2256	7.32541	2.40825	3.26337	1.7187	3.13543	3.91341	0.805258	9.76401	25.0756	127.854	44.3746	215.193	486.281	239.941	169.518	121.378	141.876	136.175	131.503	10.607	10.9273	374.658	72.0627	162.408	25.9166	105.436	24.9207	6.05412	26.6054	3.95325	23.8718	4.82836	13.5208	1.85233	11.3873	1.70263
3	(Tanaka et al., 2020)	KR13-02 PC07	pelagic clay	11.965	5732	West Pacific	58.7164	5.08048	1.91027	9.04306	49.5709	0.598157	17.0813	7.25783	2.46599	3.24848	1.6139	3.43846	3.88144	0.703493	10.14	28.464	140.629	44.4381	249.978	545.866	272.328	188.155	131.019	148.143	137.966	149.502	11.7269	11.681	406.966	73.6608	178.797	26.799	109.194	26.0931	6.29041	27.1858	4.0346	24.6526	4.90253	13.7799	1.87802	11.4807	1.70769
3	(Tanaka et al., 2020)	MR13-E02 PC01	pelagic clay	0.05	5936	West Pacific	9.901	4.81618	0.392765	7.85599	55.8263	0.725099	14.8391	6.88026	0.507024	3.09303	1.52016	4.42147	3.16845	0.162648	8.8565	16.9637	174.232	73.5905	48.9756	95.811	158.384	124.522	112.185	154.245	27.2347	85.4551	11.2697	10.1061	659.607	31.4402	80.4839	8.19871	30.2965	6.55521	1.40881	6.02055	0.914319	5.33158	1.06407	3.0658	0.448663	2.89757	0.428312
3	(Tanaka et al., 2020)	MR13-E02 PC01	pelagic clay	0.55	5936	West Pacific	6.72139	5.15589	0.466121	8.39904	55.2096	0.769577	15.8648	7.36556	0.601719	3.09849	1.54649	3.92035	3.20672	0.188037	8.22862	18.9195	198.31	79.9751	55.3188	92.9629	183.441	129.797	125.963	175.673	34.1431	104.396	12.9921	12.2349	614.986	37.7498	90.6089	9.64543	36.4261	7.8814	1.74467	7.25859	1.09831	6.63537	1.39558	3.91265	0.577506	3.67948	0.583557
3	(Tanaka et al., 2020)	MR13-E02 PC01	pelagic clay	1.067	5936	West Pacific	8.50611	5.13068	0.376374	8.34605	55.8884	0.769441	15.7648	7.32955	0.485865	3.08053	1.55366	4.03471	3.26158	0.15241	7.67914	18.7559	198.371	81.9025	46.8409	94.3431	160.963	130.641	130.126	178.76	30.2706	99.0481	12.7612	11.9773	715.184	35.9677	87.7115	9.23591	34.6274	7.33337	1.61935	6.6511	0.979735	5.941	1.17065	3.4073	0.487314	3.21219	0.499178
3	(Tanaka et al., 2020)	MR13-E02 PC01	pelagic clay	1.567	5936	West Pacific	8.70418	4.96215	0.435876	8.35413	56.9911	0.733804	15.78	7.08878	0.562676	2.88499	1.58572	3.79736	3.16772	0.162757	7.245	17.7619	188.556	75.8769	46.6582	95.7312	162.187	121.115	123.919	169.118	30.7411	98.2106	12.0111	10.791	601.326	34.7412	82.4355	8.82044	32.4561	7.01644	1.56044	6.53555	0.976636	5.89992	1.15286	3.37809	0.491461	3.26718	0.486388
3	(Tanaka et al., 2020)	MR13-E02 PC01	pelagic clay	2.0771	5936	West Pacific	6.4371	5.47851	0.50013	8.50804	54.4921	0.781542	16.0707	7.82644	0.645622	3.16107	1.56859	3.99863	3.10229	0.172656	8.18028	18.3414	195.632	72.9536	50.4021	90.4806	193.202	128.038	113.32	171.527	29.8376	95.3471	11.569	10.5822	566.951	33.9494	80.6828	8.50553	32.1521	6.87858	1.57683	6.36581	0.956315	5.7594	1.15759	3.36344	0.491965	3.13806	0.490335
3	(Tanaka et al., 2020)	MR13-E02 PC01	pelagic clay	2.5771	5936	West Pacific	4.15198	5.7089	0.459599	8.62845	54.4136	0.801232	16.2982	8.15557	0.5933	3.11159	1.90651	3.93777	2.98221	0.20516	7.59491	19.5666	201.235	66.7623	51.6034	83.1397	182.557	127.204	108.14	208.092	34.9223	108.018	11.2767	10.3353	606.874	37.4188	84.5169	9.55216	36.5338	7.94597	1.82017	7.45628	1.1241	6.77864	1.37728	3.98114	0.591901	3.83103	0.583833
3	(Tanaka et al., 2020)	MR13-E02 PC01	pelagic clay	3.0751	5936	West Pacific	7.03432	4.55437	0.314827	7.41534	56.926	0.675844	14.0068	6.50625	0.406414	2.96101	1.46781	4.81618	3.06806	0.139705	9.02595	16.5797	166.58	66.9356	38.0949	89.4546	148.665	108.091	109.758	161.173	25.7488	84.8949	10.7909	9.93913	771.627	30.2008	70.7986	7.67637	28.861	6.25013	1.34498	5.59963	0.848879	4.98672	1.01179	2.96097	0.417958	2.76392	0.416508
3	(Tanaka et al., 2020)	MR13-E02 PC01	pelagic clay	3.5751	5936	West Pacific	5.87764	5.31018	0.469203	8.51612	54.7117	0.765869	16.086	7.58597	0.605699	3.06624	1.81618	3.99135	3.16841	0.198831	8.00371	20.3633	203.721	75.4683	53.9691	85.7073	196.19	131.62	118.331	188.599	39.3942	108.182	12.2515	11.6882	595.494	38.4758	84.4033	9.89312	37.395	8.18175	1.88865	7.94229	1.22129	7.41007	1.50811	4.43224	0.637495	4.13753	0.623057
3	(Tanaka et al., 2020)	MR13-E02 PC01	pelagic clay	4.0631	5936	West Pacific	2.14983	5.97462	0.433615	8.13765	52.7234	0.787472	15.3711	8.53518	0.559758	3.19525	1.90245	4.53976	2.79698	0.176909	9.41172	21.4694	183.331	54.6863	46.9316	58.3333	217.188	131.347	90.253	193.671	32.8277	100.475	9.08926	8.41555	515.212	30.1761	68.5615	7.83074	30.4797	6.78115	1.65899	6.72248	1.02506	6.36126	1.26789	3.79114	0.555019	3.51761	0.545132
3	(Tanaka et al., 2020)	MR13-E02 PC01	pelagic clay	4.5631	5936	West Pacific	9.00416	5.59421	0.431881	8.82882	54.4956	0.803972	16.6767	7.99172	0.557519	3.21681	1.30888	3.60172	3.28512	0.156918	7.90505	20.8796	218.789	86.5764	53.1963	90.7061	170.26	141.773	140.21	181.352	31.1409	113.103	13.8221	12.5811	675.914	38.6183	97.2564	9.65101	35.5236	7.624	1.6561	6.94443	1.01709	6.17704	1.22274	3.56566	0.5198	3.3892	0.523421
3	(Tanaka et al., 2020)	MR13-E02 PC01	pelagic clay	5.0631	5936	West Pacific	8.76592	5.50956	0.432241	8.8079	55.032	0.807002	16.6371	7.8708	0.557984	3.13762	1.47658	3.51115	3.20126	0.184458	7.58402	19.1916	201.807	78.5235	49.1069	88.5419	173.411	129.037	125.912	174.309	35.5067	107.786	12.9193	11.9979	614.913	39.5083	93.1078	10.0881	38.152	8.44479	1.91013	7.93529	1.20192	7.24796	1.4418	4.24158	0.621559	4.02331	0.625726
3	(Tanaka et al., 2020)	MR13-E02 PC01	pelagic clay	5.5631	5936	West Pacific	11.3297	5.43258	0.45385	8.91073	54.8445	0.793742	16.8314	7.76083	0.585879	3.24027	1.24258	3.4932	3.28994	0.164635	7.753	18.6899	211.497	86.9759	52.6682	107.027	171.524	136.653	136.694	168.204	32.1679	112.361	13.9684	12.3916	599.137	38.648	96.1542	9.82724	36.5018	7.65773	1.68619	7.16523	1.08216	6.44227	1.31476	3.74817	0.54751	3.59296	0.556892
3	(Tanaka et al., 2020)	MR13-E02 PC01	pelagic clay	6.0591	5936	West Pacific	12.3545	5.59691	0.524822	8.77244	54.4014	0.80729	16.5702	7.99558	0.677498	3.23008	1.36512	3.58264	3.25309	0.209877	7.90724	19.0457	202.841	79.07	57.5722	104.554	202.914	131.06	123.367	162.299	37.801	104.568	12.6273	11.9045	545.831	38.3359	88.4167	9.88842	37.2003	8.15349	1.85381	7.8781	1.20378	7.30759	1.46237	4.22958	0.615821	4.04028	0.623586
3	(Tanaka et al., 2020)	MR13-E02 PC01	pelagic clay	6.5591	5936	West Pacific	10.8943	5.36558	0.4177	8.69231	54.3425	0.804672	16.4188	7.66512	0.539213	3.30256	1.34942	3.93487	3.19288	0.187112	8.26281	19.5165	201.585	80.254	52.1308	111.034	211.417	136.016	130.008	171.842	37.5328	111.683	14.0104	12.3498	733.484	39.9771	94.7759	10.3073	38.7855	8.31345	1.86398	7.84366	1.1812	7.1912	1.46068	4.17369	0.605528	3.92622	0.605904
3	(Tanaka et al., 2020)	MR13-E02 PC01	pelagic clay	7.0621	5936	West Pacific	4.86272	5.43976	0.381048	8.97473	53.5413	0.786126	16.9523	7.77108	0.491898	3.38681	1.39553	3.90239	2.87578	0.170343	8.72644	19.9946	177.472	72.7982	47.7782	85.4638	203.833	136.907	106.167	160.836	33.0362	140.433	12.5286	9.56983	586.66	35.5459	89.1845	9.42242	35.6218	7.9537	1.77464	7.40318	1.1272	6.80545	1.33052	3.93642	0.572714	3.74807	0.574891
3	(Tanaka et al., 2020)	MR13-E02 PC01	pelagic clay	7.5621	5936	West Pacific	7.87574	5.37547	0.452398	8.97484	53.92	0.792902	16.9525	7.67925	0.584004	3.33418	1.47409	3.73563	2.95635	0.198907	8.37218	19.8679	189.36	74.7872	54.5629	103.227	212.922	135.295	112.487	181.21	39.3758	131.414	13.6258	10.8508	609.851	42.5132	97.4609	10.9038	39.9466	8.68154	1.95607	8.29191	1.24306	7.5663	1.52128	4.45849	0.639453	4.18676	0.653693
3	(Tanaka et al., 2020)	MR13-E02 PC01	pelagic clay	8.0631	5936	West Pacific	8.97874	5.36434	0.460777	8.56814	53.3752	0.806476	16.1843	7.66335	0.594822	3.08358	1.89394	4.47485	2.88379	0.252708	8.78702	20.5531	192.802	67.2655	54.4742	104.285	217.474	124.937	105.082	197.359	52.2719	110.202	12.2918	10.5557	434.789	44.0143	85.8723	11.6908	45.1955	10.3252	2.45483	10.2677	1.55391	9.64821	1.99309	5.77922	0.83977	5.32903	0.823745
3	(Tanaka et al., 2020)	MR13-E02 PC01	pelagic clay	8.5631	5936	West Pacific	9.77809	5.84094	0.513488	8.80194	53.8503	0.835707	16.6259	8.3442	0.662866	3.18378	1.53535	3.63703	3.14884	0.226165	7.94993	21.0185	208.024	73.1034	59.9252	102.097	210.883	131.727	119.013	177.041	42.2701	111.822	12.8473	11.2029	484.64	40.725	90.9631	10.6239	40.8215	9.12419	2.11716	8.81518	1.3273	8.17586	1.63174	4.80054	0.684877	4.49731	0.703085
3	(Tanaka et al., 2020)	MR13-E02 PC01	pelagic clay	9.0671	5936	West Pacific	12.01	5.6699	0.543167	8.78892	53.5763	0.826159	16.6013	8.09985	0.701179	3.16495	1.6514	3.76504	3.07489	0.327155	8.21176	20.3235	209.172	85.0913	68.8259	123.381	222.704	140.959	120.18	190.918	51.8906	126.07	13.2477	11.7433	542.267	45.9293	95.6372	11.9909	46.5101	10.111	2.42559	10.309	1.56127	9.64826	1.96036	5.73672	0.813306	5.35303	0.815677
3	(Tanaka et al., 2020)	MR13-E02 PC02	pelagic clay	0.05	5864	West Pacific	7.04966	4.79761	0.274821	7.78058	55.9955	0.709537	14.6966	6.85373	0.354769	3.0463	1.32133	4.31605	3.31057	0.137563	9.25799	17.3649	188.68	78.8284	50.6704	84.6787	162.949	120.376	119.374	154.985	25.8581	92.1922	12.0867	10.9972	776.477	32.2429	84.0045	8.18259	30.0805	6.38754	1.39168	5.6325	0.85465	5.10912	1.00592	2.94649	0.421567	2.82882	0.416706
3	(Tanaka et al., 2020)	MR13-E02 PC02	pelagic clay	0.523	5864	West Pacific	6.853	5.3382	0.561463	8.55424	54.5235	0.775386	16.158	7.62601	0.724797	3.14477	1.43304	3.78679	3.17053	0.172001	8.48518	20.5057	218.56	83.7025	62.921	114.041	196.29	134.89	131.519	181.084	32.5297	112.883	13.2198	12.3393	656.219	37.0679	93.794	9.48465	35.4164	7.5656	1.70182	7.12389	1.06125	6.44038	1.27724	3.78168	0.542246	3.5047	0.545254
3	(Tanaka et al., 2020)	MR13-E02 PC02	pelagic clay	1.023	5864	West Pacific	3.49904	5.09791	0.40077	8.26967	55.4478	0.758483	15.6205	7.28273	0.517357	3.0598	1.38208	4.02707	3.26582	0.142273	8.49614	18.4951	202.03	80.239	49.5694	89.7582	164.126	124.02	128.504	166.791	27.0922	103.055	13.1837	11.7751	743.898	34.5987	88.0885	8.80902	32.5782	6.77046	1.47608	6.04675	0.906516	5.47299	1.06834	3.08147	0.448874	3.00369	0.454105
3	(Tanaka et al., 2020)	MR13-E02 PC02	pelagic clay	1.523	5864	West Pacific	3.35844	5.15738	0.465646	8.3811	55.6786	0.750004	15.831	7.36769	0.601106	2.93108	1.52574	3.8116	3.08825	0.159927	8.25501	17.8479	203.31	76.1544	53.5437	94.0559	188.665	126.903	123.356	172.931	32.5149	108.225	12.526	11.3966	633.515	35.5691	86.8708	9.08641	33.8625	7.41445	1.64148	6.84916	1.04475	6.3298	1.26734	3.7228	0.546853	3.58252	0.532
3	(Tanaka et al., 2020)	MR13-E02 PC02	pelagic clay	2.023	5864	West Pacific	4.1503	5.21861	0.363984	8.50948	55.6275	0.78558	16.0735	7.45516	0.469871	3.1017	1.32007	3.62142	3.26509	0.139392	8.14071	17.5054	195.848	77.5822	44.2286	80.9515	154.647	121.334	125.653	154.097	24.5115	97.0143	12.8611	11.4104	700.439	33.388	85.582	8.45016	30.8769	6.52074	1.40322	5.79631	0.841796	5.06639	1.01571	2.92579	0.433766	2.83391	0.42576
3	(Tanaka et al., 2020)	MR13-E02 PC02	pelagic clay	2.526	5864	West Pacific	4.94038	5.3007	0.512683	8.28221	54.0574	0.762599	15.6442	7.57243	0.661827	3.06401	1.47436	4.11531	3.11849	0.161598	9.36781	18.9214	203.532	76.5004	55.3277	97.3932	198.635	128.078	119.783	174.372	29.3121	98.135	11.5561	11.5175	634.61	34.5177	84.778	8.85642	32.9108	7.20385	1.57461	6.66339	1.01465	5.94454	1.19226	3.47177	0.500097	3.24254	0.499756
3	(Tanaka et al., 2020)	MR13-E02 PC02	pelagic clay	3.026	5864	West Pacific	3.33869	5.76239	0.40423	8.61329	54.2511	0.77669	16.2696	8.23198	0.521824	2.95421	2.27333	4.13645	3.11978	0.219519	7.24558	19.6533	202.613	57.3348	46.601	72.8435	177.869	127.627	105.574	262.365	31.5971	119.812	10.9717	9.33376	682.967	39.1609	90.47	9.68448	36.3864	7.69728	1.77019	6.97968	1.0181	6.1946	1.23581	3.56241	0.515124	3.44549	0.525175
3	(Tanaka et al., 2020)	MR13-E02 PC02	pelagic clay	3.531	5864	West Pacific	7.92538	4.55904	0.343847	7.4342	57.955	0.658507	14.0424	6.51292	0.443876	2.84866	1.28505	4.44241	3.11352	0.125125	8.57253	16.9867	170.873	68.8924	41.8827	80.245	148.083	113.283	113.194	152.423	24.6764	93.931	11.0122	10.1182	712.388	29.8505	74.4887	7.47952	27.6194	5.77888	1.27982	5.30683	0.792568	4.8526	0.96046	2.84403	0.41247	2.71597	0.417327
3	(Tanaka et al., 2020)	MR13-E02 PC02	pelagic clay	4.031	5864	West Pacific	8.24613	4.68726	0.336704	7.57609	58.1801	0.69028	14.3104	6.69608	0.434655	2.84602	1.46177	4.32071	3.12564	0.141194	7.79318	16.9622	171.483	68.7964	43.9696	84.4582	153.132	105.929	111.116	157.157	26.9914	91.3426	11.1906	10.1128	726.729	31.2521	73.5163	7.93456	29.8868	6.26758	1.40631	5.8518	0.869801	5.22271	1.0395	3.08362	0.445891	2.93298	0.434792
3	(Tanaka et al., 2020)	MR13-E02 PC02	pelagic clay	4.528	5864	West Pacific	7.92835	5.4049	0.561463	8.4737	54.9287	0.773984	16.0059	7.72128	0.724798	3.04489	1.67975	4.12235	3.14048	0.197672	7.66018	19.4558	199.302	71.8083	60.5261	93.8304	216.497	127.023	116.599	182.725	36.9346	110.052	12.2184	11.0472	513.648	36.9811	86.8373	9.56638	36.1597	7.80829	1.81069	7.67546	1.16329	7.06429	1.40538	4.14953	0.600791	3.87902	0.602273
3	(Tanaka et al., 2020)	MR13-E02 PC02	pelagic clay	5.028	5864	West Pacific	2.94591	5.73529	0.448024	8.3404	53.451	0.781839	15.7541	8.19326	0.578359	3.1576	1.7085	4.49122	3.05769	0.174149	8.6523	19.97	200.338	67.9039	51.7903	69.4851	215.513	129.581	108.171	194.235	32.4587	104.156	10.6483	10.5552	612.24	32.8552	76.2724	8.3563	31.3657	6.90189	1.59721	6.60158	1.01698	6.17975	1.26461	3.65584	0.525047	3.42617	0.525076
3	(Tanaka et al., 2020)	MR13-E02 PC02	pelagic clay	5.531	5864	West Pacific	9.69805	5.58173	0.460601	8.88207	55.0708	0.808014	16.7772	7.9739	0.594594	3.22553	1.31687	3.63001	3.26001	0.16123	7.18184	18.4493	204.164	80.5354	53.2758	93.8475	172.042	130.372	126.689	169.713	29.8167	105.047	12.3659	11.6817	647.319	35.3359	91.3274	9.11587	33.8822	7.22731	1.60833	6.69443	0.998197	6.01417	1.17643	3.47527	0.505517	3.24446	0.497106
3	(Tanaka et al., 2020)	MR13-E02 PC02	pelagic clay	6.031	5864	West Pacific	11.8992	5.60866	0.513991	8.87481	54.9956	0.806627	16.7635	8.01237	0.663516	3.20699	1.32331	3.60845	3.24695	0.185859	7.18681	18.6158	196.462	79.2819	54.8322	96.8524	173.016	124.08	122.475	155.837	33.1194	102.049	12.2224	11.655	566.606	35.7246	88.5057	9.06901	34.291	7.51425	1.64886	7.04499	1.0642	6.43006	1.3188	3.77066	0.552137	3.61338	0.546673
3	(Tanaka et al., 2020)	MR13-E02 PC02	pelagic clay	6.528	5864	West Pacific	10.1624	5.54532	0.467252	8.94771	55.2322	0.810172	16.9012	7.92189	0.60318	3.26223	1.26724	3.42801	3.36901	0.165781	7.03906	18.1236	198.781	80.9335	51.4923	94.8862	167.839	126.552	130.646	158.254	30.1245	106.844	13.0072	11.8161	551.716	35.4114	88.1569	8.86249	33.0206	6.90246	1.51302	6.39629	0.957629	5.78488	1.18289	3.4337	0.505508	3.26859	0.503675
3	(Tanaka et al., 2020)	MR13-E02 PC02	pelagic clay	7.028	5864	West Pacific	9.03265	5.54707	0.424178	8.92125	55.6738	0.81247	16.8513	7.92439	0.547575	3.2817	1.26083	3.4062	3.39028	0.16474	6.68673	19.0684	205.978	85.0139	53.255	103.006	161.497	129.542	135.548	159.614	31.4265	110.788	13.846	12.5156	570.63	37.9646	93.1809	9.5767	35.314	7.55356	1.65403	6.92216	1.02367	6.29079	1.24511	3.62916	0.530069	3.45803	0.527408
3	(Tanaka et al., 2020)	MR13-E02 PC02	pelagic clay	7.525	5864	West Pacific	11.7565	5.5937	0.550225	8.85237	54.8124	0.808968	16.7211	7.991	0.71029	3.31221	1.34797	3.63337	3.28148	0.197355	7.18378	19.1804	211.171	84.841	62.1019	114.58	211.589	135.006	131.284	167.419	38.4746	114.118	13.79	12.5905	551.225	40.7121	94.394	10.2491	38.5595	8.45133	1.89678	7.97103	1.20322	7.35177	1.4952	4.39714	0.621252	4.10187	0.624487
3	(Tanaka et al., 2020)	MR13-E02 PC02	pelagic clay	8.025	5864	West Pacific	11.0237	5.41547	0.478635	8.62483	54.2906	0.801017	16.2914	7.73638	0.617874	3.45288	1.35507	4.13643	3.22812	0.219216	7.87103	19.2954	199.311	84.4586	55.3056	120.981	226.169	132.896	127.546	165.669	35.5163	108.234	13.3862	12.3144	770.229	38.0892	88.4416	9.66121	36.4386	7.87278	1.77226	7.42553	1.10801	6.72953	1.34113	3.96943	0.571871	3.67332	0.562325
3	(Tanaka et al., 2020)	MR13-E02 PC02	pelagic clay	8.541	5864	West Pacific	8.49518	5.3921	0.401391	8.59258	55.0138	0.805924	16.2304	7.703	0.51816	3.40042	1.288	3.95745	3.31807	0.17858	7.5862	18.8461	194.587	83.436	57.345	115.382	200.314	130.405	131.599	161.992	33.9587	103.019	13.28	12.6893	682.972	37.762	90.0549	9.73728	36.4543	7.79035	1.74059	7.27357	1.09774	6.53929	1.30255	3.79363	0.545335	3.5477	0.544172
3	(Tanaka et al., 2020)	MR13-E02 PC02	pelagic clay	9.041	5864	West Pacific	10.055	5.59311	0.537562	8.80628	55.0055	0.816294	16.6341	7.99015	0.693943	3.37912	1.30009	3.48186	3.26424	0.184927	7.24979	19.1514	208.809	82.7548	62.3583	117.925	196.453	139.595	132.42	167.466	37.5594	112.396	13.8149	13.2215	594.221	40.308	95.0254	10.2486	38.633	8.28676	1.86451	7.86805	1.17891	7.25899	1.44383	4.26069	0.612147	3.96534	0.59693
3	(Tanaka et al., 2020)	MR13-E02 PC02	pelagic clay	9.547	5864	West Pacific	13.1041	5.44663	0.513512	8.60333	55.1525	0.808864	16.2507	7.7809	0.662897	3.45766	1.33416	3.79887	3.28473	0.190594	7.27812	19.5351	197.671	30.4676	60.3463	101.604	210.081	129.613	129.566	167.872	39.5629	113.413	14.6761	12.7381	649.419	41.7017	95.2083	10.8456	40.534	8.70921	2.00747	8.50951	1.2749	7.65479	1.56074	4.56654	0.661551	4.29279	0.668539
3	(Tanaka et al., 2020)	MR13-E02 PC02	pelagic clay	10.047	5864	West Pacific	12.6836	5.45631	0.509017	8.70917	54.8837	0.803426	16.4507	7.79472	0.657094	3.51942	1.38409	3.77387	3.20625	0.196662	7.33011	20.6585	202.88	30.3325	64.4493	106.042	224.773	139.392	125.983	172.603	39.3698	120.322	14.5756	12.2245	624.23	42.0303	96.4978	10.6852	39.5833	8.58403	1.97226	8.24111	1.23768	7.52649	1.51762	4.46443	0.64066	4.21074	0.650462
3	(Tanaka et al., 2020)	MR13-E02 PC02	pelagic clay	10.553	5864	West Pacific	6.82633	5.72127	0.540334	8.81073	54.7569	0.829183	16.6425	8.17325	0.697523	3.42879	1.40905	3.57445	3.27378	0.198892	7.01567	18.7171	197.824	23.568	60.8537	86.9551	196.802	126.996	122.506	166.172	37.8038	113.631	13.7216	12.0888	552.885	38.8348	89.7852	9.95047	36.9295	8.14219	1.86053	7.81231	1.19763	7.30124	1.45458	4.26628	0.622558	3.9921	0.627115
3	(Tanaka et al., 2020)	MR13-E02 PC02	pelagic clay	11.053	5864	West Pacific	6.64903	5.45855	0.500346	8.51933	54.0182	0.807607	16.0921	7.79793	0.645901	3.35425	1.64848	4.33373	3.07796	0.221768	8.00211	19.4762	183.556	22.1951	59.1318	104.91	215.617	126.205	108.938	187.445	43.7852	107.652	12.7905	10.6114	472.006	40.4801	87.665	10.8114	40.8319	9.25594	2.17992	9.12656	1.37805	8.54967	1.71176	4.94313	0.717013	4.66376	0.718195
3	(Tanaka et al., 2020)	MR13-E02 PC02	pelagic clay	11.553	5864	West Pacific	17.0482	5.6049	0.55632	8.72933	55.481	0.843137	16.4887	8.007	0.718158	3.22052	1.49228	3.47514	3.27462	0.243428	6.75599	19.5008	198.745	44.1109	67.976	161.613	205.484	133.79	123.273	172.225	44.9374	112.869	14.1595	11.8826	480.39	42.9099	95.4412	11.3162	42.5636	9.57833	2.18846	9.38008	1.42134	8.61472	1.74678	5.07745	0.727055	4.75918	0.731144
3	(Tanaka et al., 2020)	MR13-E02 PC02	pelagic clay	12.053	5864	West Pacific	7.40071	5.82846	0.536836	8.88003	54.9121	0.849191	16.7734	8.32637	0.693007	3.26396	1.4309	3.42108	3.32194	0.220715	6.7873	19.2264	201.288	23.1406	63.0797	100.498	208.799	131.264	125.641	173.75	41.3686	112.755	13.9813	12.2036	543.753	41.2632	95.7528	10.999	41.4391	9.29854	2.15249	8.99202	1.34672	8.27015	1.65292	4.81933	0.694312	4.49087	0.69039
3	(Tanaka et al., 2020)	MR13-E02 PC02	pelagic clay	12.541	5864	West Pacific	8.59457	5.74474	0.57486	8.86994	54.5926	0.839858	16.7543	8.20677	0.742092	3.23373	1.49908	3.58848	3.2207	0.273745	7.04859	18.6509	185.197	21.378	62.2111	98.0392	200.279	126.074	114.717	165.703	42.7674	112.857	13.1551	11.1759	470.953	39.6222	90.796	10.5794	40.0838	9.06608	2.11695	8.86832	1.34414	8.35332	1.67491	4.86595	0.711717	4.56952	0.697453
3	(Tanaka et al., 2020)	MR13-E02 PC02	pelagic clay	13.041	5864	West Pacific	11.1718	5.5783	0.517978	8.94608	54.9477	0.813943	16.8982	7.969	0.668662	3.37218	1.23023	3.52305	3.26322	0.1816	7.13231	17.9303	181.556	25.4549	57.7153	97.4207	179.736	133.055	119.44	155.709	36.5961	118.027	13.1261	11.2108	454.462	37.569	90.4052	9.81888	37.0174	8.26033	1.87542	7.96148	1.20394	7.43192	1.48366	4.33762	0.635321	4.14212	0.628114
3	(Tanaka et al., 2020)	MR13-E02 PC03	pelagic clay	0.05	5866	West Pacific	9.98878	4.92016	0.416592	7.84405	56.3166	0.723161	14.8165	7.0288	0.537782	3.17163	1.51148	4.20498	3.21935	0.156012	8.31364	18.6745	196.766	87.1141	58.5834	137.142	204.66	129.083	118.979	170.904	27.7055	93.5855	12.0661	10.1889	875.322	31.1207	81.796	8.13463	30.7789	6.51535	1.45334	5.98724	0.876425	5.2797	1.02952	2.95346	0.430587	2.79403	0.433868
3	(Tanaka et al., 2020)	MR13-E02 PC03	pelagic clay	0.55	5866	West Pacific	5.94708	4.27727	0.22994	6.83633	57.6314	0.636196	12.9131	6.11038	0.296831	2.94931	1.2561	4.89862	3.33573	0.121266	9.85107	16.0539	166.629	76.5056	34.5676	80.9835	141.518	106.255	106.357	140.623	22.7607	81.5337	10.6261	9.11224	713.941	26.7559	69.0107	6.80261	25.3488	5.32809	1.17784	4.79481	0.711632	4.31742	0.833107	2.40239	0.345951	2.30679	0.352875
3	(Tanaka et al., 2020)	MR13-E02 PC03	pelagic clay	1.044	5866	West Pacific	6.35379	4.28586	0.226052	6.95967	57.76	0.638736	13.146	6.12265	0.291813	2.95246	1.24947	4.75574	3.29396	0.127386	9.66174	15.6746	171.688	93.797	45.6474	99.7781	165.539	110.93	110.058	139.131	24.0019	84.4742	11.1611	9.81474	719.47	28.6782	74.4131	7.38053	27.6194	5.86256	1.25894	5.16647	0.777324	4.55226	0.88644	2.60962	0.379616	2.51553	0.368296
3	(Tanaka et al., 2020)	MR13-E02 PC03	pelagic clay	1.544	5866	West Pacific	7.65153	4.88967	0.240812	7.8546	57.4455	0.725355	14.8365	6.98524	0.310866	3.07906	1.33414	4.04404	3.31128	0.145256	7.78277	18.2635	197.294	112.479	58.8103	130.311	204.56	126.039	126.884	151.712	27.6166	98.1084	12.8178	11.319	796.365	32.8156	85.358	8.4653	31.8407	6.49986	1.4544	5.89421	0.886072	5.33698	1.03811	3.01074	0.437213	2.88371	0.433048
3	(Tanaka et al., 2020)	MR13-E02 PC03	pelagic clay	2.038	5866	West Pacific	6.00103	4.57842	0.246134	7.38587	57.7841	0.681256	13.9511	6.54061	0.317736	2.9869	1.35244	4.4364	3.27259	0.135519	8.54138	16.7645	181.032	70.74	43.4175	84.6307	181.555	112.761	114.44	151.655	26.0049	89.2214	11.8081	9.98421	713.181	30.1383	76.5683	7.79507	28.9303	6.02854	1.33256	5.47499	0.823647	4.90628	0.96961	2.78453	0.409832	2.63448	0.402602
3	(Tanaka et al., 2020)	MR13-E02 PC03	pelagic clay	2.538	5866	West Pacific	6.97299	4.94685	0.382928	7.95291	56.5437	0.732743	15.0222	7.06692	0.494326	3.07642	1.37804	4.10373	3.23843	0.158331	8.18522	19.4476	210.147	76.0573	57.9657	108.06	213.155	127.859	132.201	173.436	30.2407	99.8669	12.9932	11.8366	718.814	34.322	86.6605	8.82975	32.9745	6.98264	1.55534	6.32895	0.954567	5.61588	1.12334	3.25791	0.470659	3.09927	0.47082
3	(Tanaka et al., 2020)	MR13-E02 PC03	pelagic clay	3.037	5866	West Pacific	10.0247	4.36356	0.39052	7.06029	58.3419	0.655455	13.3361	6.23366	0.504126	2.89804	1.31273	4.5499	3.19523	0.135831	8.83705	16.7512	179.185	74.5529	44.7345	112.932	160.925	105.231	109.174	158.009	25.3983	87.8341	11.1434	9.53837	625.653	29.5782	73.3034	7.68447	28.4824	6.09533	1.33426	5.33276	0.801533	4.80924	0.954193	2.71084	0.391683	2.53211	0.388555
3	(Tanaka et al., 2020)	MR13-E02 PC03	pelagic clay	3.537	5866	West Pacific	4.02693	5.14205	0.382433	8.38282	56.3722	0.774464	15.8342	7.34579	0.493686	3.08391	1.40017	3.85187	3.38607	0.144108	7.3135	19.3311	214.679	88.1781	51.294	134.623	194.569	128.619	137.849	172.184	29.0338	106.091	13.7758	11.9809	727.482	34.9806	87.2026	8.94623	32.9675	6.92933	1.49991	6.04443	0.911208	5.47703	1.06389	3.10033	0.455521	2.96844	0.453335
3	(Tanaka et al., 2020)	MR13-E02 PC03	pelagic clay	4.039	5866	West Pacific	7.90062	5.26019	0.46155	8.3644	56.1008	0.760087	15.7994	7.51456	0.595819	3.00972	1.58514	3.90902	3.20833	0.16334	7.3538	20.2628	211.053	113.738	54.5918	110.662	228.373	127.735	124.286	177.433	32.3705	105.628	12.597	11.4972	665.613	34.156	80.882	8.82482	33.3335	7.13355	1.59455	6.52382	1.00633	6.04238	1.20237	3.5631	0.517675	3.43474	0.514602
3	(Tanaka et al., 2020)	MR13-E02 PC03	pelagic clay	4.539	5866	West Pacific	4.7409	4.88934	0.445707	8.05562	55.754	0.717839	15.2162	6.98477	0.575367	3.00835	1.36901	4.2979	3.2047	0.138819	8.73311	17.5011	194.939	76.3465	48.0566	90.129	192.75	117.339	124.447	161.877	26.3381	94.7517	12.2546	11.0248	704.8	32.1035	81.2115	8.20244	30.4059	6.338	1.40298	5.83216	0.838031	5.08322	0.986818	2.89727	0.424	2.76706	0.411154
3	(Tanaka et al., 2020)	MR13-E02 PC03	pelagic clay	5.042	5866	West Pacific	7.29676	5.15506	0.429676	8.25241	55.4342	0.759801	15.5879	7.36437	0.554673	3.02725	1.58491	4.23134	3.19742	0.160055	8.0981	18.9423	207.397	103.86	54.673	170.944	220.822	124.938	127.972	186.001	32.6568	103.699	12.7845	12.0801	696.389	36.23	86.1321	9.44872	35.9412	7.59645	1.70138	6.97915	1.04524	6.2443	1.23724	3.61481	0.524855	3.40926	0.524988
3	(Tanaka et al., 2020)	MR13-E02 PC03	pelagic clay	5.542	5866	West Pacific	5.79694	5.49742	0.547458	8.58379	54.7078	0.781645	16.2138	7.85345	0.706718	3.15433	1.44766	3.9776	3.19411	0.166504	7.79639	19.6372	208.041	78.3787	56.1403	99.5235	228.372	124.521	122.39	173.391	29.9947	103.074	12.5217	11.5272	619.223	34.722	85.3004	8.97374	33.6707	7.23913	1.5788	6.48313	1.00166	6.01444	1.18887	3.46431	0.499529	3.34693	0.512874
3	(Tanaka et al., 2020)	MR13-E02 PC03	pelagic clay	6.051	5866	West Pacific	3.84661	5.73544	0.416814	8.58558	53.9284	0.774634	16.2172	8.19349	0.538069	2.9835	2.15877	4.26002	3.14585	0.211517	7.58853	18.4904	208.963	62.0288	48.338	79.7028	210.298	126.055	111.946	258.384	31.3667	120.355	11.8426	9.78477	687.017	38.4379	90.9057	9.75415	36.672	7.6141	1.74183	6.87187	1.02364	5.9875	1.20258	3.50719	0.505668	3.38031	0.506712
3	(Tanaka et al., 2020)	MR13-E02 PC03	pelagic clay	6.551	5866	West Pacific	8.01997	4.30868	0.315308	6.97033	57.3655	0.631354	13.1662	6.15525	0.407034	2.87637	1.34773	5.00742	3.29426	0.123919	9.62495	16.2794	166.532	77.4485	42.6143	78.0812	160.35	104.549	104.256	156.191	25.8806	88.3626	10.7603	9.24006	646.525	28.3771	68.2311	7.34175	27.4441	5.7563	1.28848	5.35564	0.820685	4.81601	0.966446	2.78382	0.406744	2.66311	0.405942
3	(Tanaka et al., 2020)	MR13-E02 PC03	pelagic clay	7.048	5866	West Pacific	11.4665	4.91125	0.30425	7.93956	57.2772	0.70327	14.9969	7.01607	0.392759	2.89903	1.49711	4.2686	3.20769	0.133076	7.60822	16.4754	174.757	78.5236	38.0308	79.5206	176.784	109.104	111.727	153.129	23.8265	92.6584	11.0621	10.1004	766.562	28.7529	70.3917	7.37387	27.6972	5.80822	1.2492	5.18575	0.768245	4.62026	0.939917	2.78969	0.405848	2.64674	0.402833
3	(Tanaka et al., 2020)	MR13-E02 PC03	pelagic clay	7.548	5866	West Pacific	9.1072	5.35498	0.48351	8.51364	54.9138	0.774892	16.0813	7.64998	0.624167	3.08847	1.60896	4.07234	3.18279	0.18124	7.82207	18.4343	207.24	76.2287	57.4041	93.3917	242.687	123.111	120.132	172.752	33.8975	100.016	12.1238	12.2456	633.312	35.2928	81.8135	9.16121	34.9528	7.59169	1.74368	7.12751	1.0533	6.48477	1.30131	3.78734	0.542736	3.59836	0.534472
3	(Tanaka et al., 2020)	MR13-E02 PC03	pelagic clay	8.05	5866	West Pacific	8.24697	5.51083	0.54922	8.6597	55.3294	0.795751	16.3572	7.87262	0.708993	3.12703	1.47489	3.79591	3.1858	0.182845	7.16954	19.1335	205.1	76.4629	60.0601	96.3457	234.281	130.932	123.092	172.467	32.5655	107.378	12.6782	11.6608	550.624	35.95	87.6643	9.34914	35.3055	7.59823	1.72168	7.07073	1.08519	6.32319	1.26264	3.65365	0.534564	3.51968	0.531506
3	(Tanaka et al., 2020)	MR13-E02 PC03	pelagic clay	8.55	5866	West Pacific	5.64096	5.28327	0.387183	8.02304	56.3473	0.7474	15.1546	7.54753	0.499818	2.98402	1.67351	4.11117	3.04452	0.157298	7.73282	18.0551	193.493	68.9977	47.3483	78.8012	208.625	123.162	110.932	173.076	29.9837	98.6719	11.2677	10.0607	619.04	31.179	74.9384	7.98972	30.4696	6.41575	1.45323	6.02552	0.912582	5.40898	1.11771	3.19387	0.46623	3.03856	0.459553
3	(Tanaka et al., 2020)	MR13-E02 PC03	pelagic clay	9.053	5866	West Pacific	11.2069	5.69737	0.442086	8.81782	54.5712	0.814745	16.6559	8.1391	0.570693	3.25341	1.2546	3.66635	3.35363	0.153113	7.56724	18.2399	214.871	85.7136	52.2117	89.2226	192.946	138.237	133.381	160.888	29.3236	105.834	13.4089	12.1119	614.229	34.442	88.3538	8.95626	33.2792	6.90903	1.53272	6.29984	0.95073	5.64826	1.13544	3.25097	0.479049	3.10242	0.478443
3	(Tanaka et al., 2020)	MR13-E02 PC03	pelagic clay	9.553	5866	West Pacific	11.9355	5.59111	0.496668	8.83072	55.3289	0.814993	16.6803	7.98731	0.641153	3.18053	1.401	3.53101	3.24595	0.183186	7.00575	19.9159	218.979	84.3647	58.4024	103.193	219.837	130.707	132.699	172.147	36.5545	109.754	13.7842	12.5626	593.129	38.21	91.4662	9.95368	37.848	8.06233	1.80695	7.57497	1.13968	6.8467	1.36569	4.00409	0.580108	3.76335	0.585945
3	(Tanaka et al., 2020)	MR13-E02 PC03	pelagic clay	10.053	5866	West Pacific	10.0315	5.50319	0.488326	8.9061	54.6169	0.802139	16.8226	7.8617	0.630385	3.29211	1.29048	3.69597	3.24383	0.175468	7.56835	18.7648	214.944	90.2781	59.5484	105.285	226.025	136.139	131.797	165.14	34.1869	113.869	13.7855	12.6104	553.062	37.9804	90.7491	9.72604	36.9087	7.69602	1.76335	7.38746	1.12279	6.70259	1.34697	3.89137	0.573517	3.67677	0.576961
3	(Tanaka et al., 2020)	MR13-E02 PC03	pelagic clay	10.553	5866	West Pacific	9.6436	5.55936	0.454053	8.82352	55.4325	0.818351	16.6666	7.94194	0.586142	3.2706	1.35955	3.52996	3.30711	0.177902	6.90929	18.4088	213.563	86.7867	57.1037	112.591	203.497	131.227	132.485	164.975	36.6548	107.583	13.9773	12.2615	574.941	39.2207	91.7934	10.215	38.9826	8.34542	1.81144	7.7287	1.16528	7.00412	1.40186	4.06382	0.5833	3.81416	0.587566
3	(Tanaka et al., 2020)	MR13-E02 PC03	pelagic clay	11.064	5866	West Pacific	12.7961	5.60811	0.552028	8.82353	54.8314	0.808817	16.6667	8.01158	0.712618	3.31746	1.35145	3.51359	3.29598	0.193332	7.29705	19.5238	218.5	84.0666	62.406	115.717	249.731	132.573	135.539	169.044	37.6383	112.711	14.1449	12.5575	532.236	38.7567	91.0999	9.95352	38.3361	7.99597	1.81765	7.54539	1.15542	7.03172	1.42525	4.08335	0.598351	3.89938	0.609257
3	(Tanaka et al., 2020)	MR13-E02 PC03	pelagic clay	11.564	5866	West Pacific	11.1104	5.33651	0.451006	8.55456	54.5118	0.803559	16.1586	7.62358	0.582208	3.44489	1.35973	4.05593	3.31468	0.21205	7.93296	20.0494	206.816	83.5427	55.5834	124.195	256.896	134.52	133.921	168.455	36.6926	109.222	14.1266	12.4049	814.395	37.9834	87.8574	9.94795	37.4778	7.89636	1.78346	7.44344	1.10631	6.78089	1.34728	3.89426	0.568819	3.67289	0.567192
3	(Tanaka et al., 2020)	MR13-E02 PC03	pelagic clay	12.062	5866	West Pacific	11.1426	5.35696	0.417979	8.57808	54.5947	0.806098	16.203	7.65281	0.539573	3.49185	1.29908	4.05379	3.34274	0.173334	7.84297	18.5368	201.4	92.3687	58.537	118.597	256.404	135.847	132.967	162.057	34.9507	104.854	13.7447	12.2278	723.694	37.4874	88.9448	9.78099	37.4899	7.96732	1.76914	7.35475	1.10755	6.59889	1.3161	3.81836	0.554022	3.52809	0.531019
3	(Tanaka et al., 2020)	MR13-E02 PC03	pelagic clay	12.562	5866	West Pacific	11.024	5.53764	0.600141	8.63615	54.3677	0.811707	16.3127	7.91091	0.774727	3.38458	1.40708	3.80615	3.20338	0.210785	7.81024	19.1523	210.215	74.85	68.1395	121.56	263.699	134.008	129.275	169.994	42.054	108.506	13.3839	11.8991	489.779	39.5179	90.6235	10.271	39.4781	8.46955	1.94463	8.22103	1.24121	7.56261	1.52354	4.38442	0.635119	4.18481	0.633828
3	(Tanaka et al., 2020)	MR13-E02 PC03	pelagic clay	13.064	5866	West Pacific	4.74705	5.17113	0.295762	8.47443	53.5037	0.755345	16.0073	7.38733	0.381802	3.83454	1.21975	4.73857	3.15079	0.135834	8.88505	19.29	176.073	71.624	48.4836	81.6827	246.78	140.174	119.853	163.872	26.7431	119.81	12.3983	10.571	935.324	30.8721	80.4174	8.0236	30.4439	6.33064	1.38379	5.75699	0.878052	5.26334	1.02087	2.96447	0.436982	2.83105	0.4276
3	(Tanaka et al., 2020)	MR13-E02 PC03	pelagic clay	13.564	5866	West Pacific	10.7238	5.48671	0.49789	8.64195	54.829	0.812701	16.3237	7.83815	0.642731	3.42356	1.3449	3.81923	3.28424	0.186689	7.4951	20.4656	218.802	85.6801	63.3325	108.22	260.47	137.394	139.431	176.382	38.0395	114.504	14.5748	13.0567	669.601	40.482	93.5624	10.5312	40.1393	8.6599	1.94127	8.02471	1.21588	7.29171	1.46367	4.21794	0.614572	4.02294	0.623877
3	(Tanaka et al., 2020)	MR13-E02 PC03	pelagic clay	14.062	5866	West Pacific	12.2353	5.34608	0.516206	8.68073	54.8196	0.790158	16.3969	7.63726	0.666375	3.5813	1.36253	3.90146	3.13457	0.191723	7.51806	19.8471	214.161	82.7427	65.0024	133.361	273.551	146.411	132.577	176.848	39.851	121.643	14.4053	12.2749	632.982	41.5289	91.8862	10.516	39.2836	8.22854	1.87809	7.83368	1.16243	7.13665	1.44702	4.14327	0.6033	3.97578	0.614554
3	(Tanaka et al., 2020)	MR13-E02 PC03	pelagic clay	14.562	5866	West Pacific	6.84996	5.70052	0.523532	8.84403	54.9852	0.831722	16.7054	8.1436	0.675833	3.35676	1.46182	3.43611	3.1794	0.200696	7.02351	21.0072	220.173	83.194	65.1277	108.701	242.806	136.645	132.649	180.104	42.2867	117.43	14.2516	12.1039	530.094	40.2464	90.4683	10.4179	39.6549	8.59991	1.92187	8.06108	1.21997	7.34258	1.48611	4.38716	0.632848	4.13011	0.620315
3	(Tanaka et al., 2020)	KR14-02 PC01	pelagic clay	0.05	6027	West Pacific	7.41024	6.00648	0.345525	9.01559	53.1373	0.817593	17.0294	8.58069	0.446041	2.78484	2.57214	4.05117	2.53086	0.21629	7.83367	22.4288	175.721	36.1696	40.1806	74.5363	185.72	126.638	84.3803	280.102	37.0825	140.389	10.7809	7.31579	437.751	37.4719	94.5255	10.4663	39.2001	8.90449	2.14538	8.23714	1.27159	7.74572	1.54867	4.44089	0.659862	4.19204	0.654851
3	(Tanaka et al., 2020)	KR14-02 PC01	pelagic clay	0.55	6027	West Pacific	10.3967	6.07143	0.342742	8.9198	53.6725	0.759816	16.8485	8.67348	0.442448	2.64722	3.77014	3.92696	2.92912	0.433114	5.89668	21.5845	168.972	35.0372	41.2257	85.303	181.664	127.694	83.371	417.652	40.2425	162.307	10.6692	5.0911	635.663	47.4528	104.774	11.7708	43.3134	9.14236	2.11188	8.1804	1.20414	7.3896	1.47903	4.31093	0.628142	4.12651	0.635342
3	(Tanaka et al., 2020)	KR14-02 PC02	pelagic clay	0.05	6006	West Pacific	11.2746	6.34773	0.411417	8.91349	52.1058	0.851232	16.8366	9.06818	0.531102	3.05636	2.3308	4.15342	2.52067	0.197214	8.34859	22.6004	171.38	49.8947	41.9897	88.3516	201.598	131.235	78.3863	205.55	35.1248	119.857	9.66524	7.32336	396.697	32.4939	71.8795	8.94555	34.2302	7.78865	1.91083	7.64792	1.16453	7.11989	1.44873	4.22479	0.612277	4.0327	0.606613
3	(Tanaka et al., 2020)	KR14-02 PC02	pelagic clay	0.58	6006	West Pacific	11.885	5.1472	0.368227	9.39803	53.9123	0.688149	17.7518	7.35315	0.475348	2.43293	1.99628	4.41355	3.41034	0.200825	7.36524	20.1259	168.109	38.815	43.5401	98.6356	209.094	119.635	98.6117	193.143	43.346	121.255	12.5845	7.44735	309.125	36.493	85.7658	10.0905	38.0756	8.68776	2.0262	8.62245	1.33631	8.27563	1.69628	4.95744	0.732616	4.83598	0.738149
3	(Tanaka et al., 2020)	KR14-02 PC02	pelagic clay	1.08	6006	West Pacific	13.5094	4.80686	0.455349	9.63644	52.0912	0.645228	18.2022	6.86694	0.587814	2.21638	1.55839	4.98685	4.1147	0.199583	8.53074	19.8747	183.352	24.0277	59.683	101.102	189.009	118.791	106.093	178.367	46.4362	146.996	11.5224	8.50897	300.068	37.1918	82.9899	10.1167	38.2497	8.71805	2.04645	8.97166	1.37936	8.62963	1.76453	5.13445	0.752539	5.00709	0.777516
3	(Tanaka et al., 2020)	KR14-02 PC02	pelagic clay	1.583	6006	West Pacific	34.9827	6.66684	0.830224	9.21881	50.2927	0.873614	17.4133	9.52405	1.07174	3.00973	2.1269	4.07594	3.34609	0.369535	7.8964	27.7766	213.235	39.533	116.508	257.264	294.842	169.684	106.212	197.072	87.009	159.623	11.0453	10.7904	301.519	56.0656	94.471	15.6012	64.5158	15.3137	3.89743	17.3832	2.63377	16.3709	3.32617	9.49942	1.34118	8.52133	1.32266
3	(Tanaka et al., 2020)	KR14-02 PC02	pelagic clay	2.083	6006	West Pacific	47.7843	6.27261	0.849361	8.74436	49.6822	0.828509	16.5171	8.96088	1.09645	3.02506	2.20295	4.97837	2.98208	0.51576	9.21064	28.1586	193.66	22.4421	117.513	149.525	300.187	147.655	82.5382	200.275	89.4844	119.127	9.80839	7.07781	264.012	50.8429	89.9338	13.9061	56.4563	13.4584	3.45489	15.3994	2.39009	15.2564	3.19443	9.30716	1.31543	8.59823	1.3214
3	(Tanaka et al., 2020)	KR14-02 PC02	pelagic clay	2.58	6006	West Pacific	46.6091	5.92912	0.811409	8.81888	50.4643	0.803924	16.6579	8.47017	1.04745	2.99932	1.73278	4.56824	3.3533	0.420068	9.48252	26.4082	198.037	29.8881	114.811	144.217	289.718	144.47	107.824	190.59	82.1447	131.211	11.7902	9.85874	295.242	53.1249	101.412	14.3259	57.8611	13.5537	3.38727	14.8385	2.29369	14.5447	2.99638	8.71142	1.21729	7.78759	1.23211
3	(Tanaka et al., 2020)	KR14-02 PC02	pelagic clay	3.08	6006	West Pacific	57.3969	5.91765	1.0367	8.75814	49.6575	0.800257	16.5432	8.45378	1.33828	2.96954	1.88625	4.70931	3.43251	0.519036	9.69037	26.3467	199.753	45.1214	150.118	175.77	330.235	151.078	98.2108	200.106	97.0258	133.019	11.8397	8.42051	301.421	60.2966	110.66	16.3857	65.5976	15.3573	3.82835	17.0177	2.63628	16.4707	3.40846	9.8896	1.39475	8.98238	1.38645
3	(Tanaka et al., 2020)	KR14-02 PC02	pelagic clay	3.579	6006	West Pacific	43.8568	6.31799	0.797781	8.63163	50.0923	0.885481	16.3042	9.02569	1.02986	2.99181	2.20137	4.78014	3.11609	0.529096	9.04399	27.4495	187.232	37.3673	117.992	156.766	354.161	145.497	79.4651	201.981	94.6568	124.322	10.2225	6.64202	251.414	57.5727	87.6768	16.0034	64.9423	15.5094	3.9148	17.3726	2.6977	16.8544	3.45776	10.0563	1.4116	8.96025	1.37224
3	(Tanaka et al., 2020)	KR14-02 PC02	pelagic clay	4.079	6006	West Pacific	42.9216	5.79705	0.995896	8.76041	50.821	0.83391	16.5474	8.2815	1.28561	3.08053	1.96225	4.29939	3.56606	0.577885	8.74443	25.5169	193.806	30.8372	145.468	194.696	328.37	148.667	108.895	189.237	104.484	139.135	14.0394	9.59241	307.228	68.803	119.99	18.8417	74.6645	17.5558	4.32621	19.2436	2.90941	18.2331	3.72651	10.8265	1.5082	9.75093	1.50876
3	(Tanaka et al., 2020)	KR14-02 PC02	pelagic clay	4.574	6006	West Pacific	44.1057	5.73561	1.03156	8.97957	50.4492	0.766819	16.9614	8.19372	1.33165	2.94298	1.69998	4.4035	3.61292	0.517306	9.12052	27.1431	192.698	34.4022	149.706	204.744	371.284	155.347	111.174	193.635	111.533	159.241	13.1918	9.53446	319.67	71.2886	127.878	19.4969	76.9122	18.5507	4.40424	20.3047	3.13941	19.5777	4.02947	11.6618	1.63753	10.5144	1.60441
3	(Tanaka et al., 2020)	KR14-02 PC02	pelagic clay	5.074	6006	West Pacific	51.3315	5.70098	1.28924	8.30755	49.6192	0.860464	15.692	8.14426	1.66429	2.70562	3.0171	4.58731	3.33681	1.39391	8.97901	33.0075	189.923	36.3064	210.116	305.662	419.498	170.553	92.542	257.052	258.433	160.419	16.0671	7.14944	317.306	141.542	156.887	41.564	169.814	41.3867	10.2407	46.0524	6.97062	43.1115	8.8513	25.2446	3.41881	21.4769	3.28647
3	(Tanaka et al., 2020)	KR14-02 PC02	pelagic clay	5.578	6006	West Pacific	56.4714	5.63176	1.44595	8.11022	49.206	0.878125	15.3193	8.04537	1.86658	2.77024	3.34563	4.304	3.5353	1.6523	9.07717	33.5206	198.377	39.9066	249.373	296.037	356.16	173.451	91.806	269.451	300.824	158.764	15.8099	7.55283	335.631	162.449	170.463	47.7805	194.954	47.4882	11.6215	52.9587	8.05699	49.7791	10.2014	29.1134	3.94775	24.4742	3.69434
3	(Tanaka et al., 2020)	KR14-02 PC02	pelagic clay	6.078	6006	West Pacific	49.7832	5.47467	1.56139	7.84925	48.2707	0.971355	14.8264	7.82095	2.01561	2.72089	3.94829	4.12598	3.49542	2.17234	9.63213	37.6647	173.463	35.2001	242.879	396.061	369.876	172.149	80.5385	274.124	401.018	163.301	19.8286	6.21577	306.552	213.172	184.651	63.1168	259.809	63.0434	15.6451	71.4345	10.8107	66.8086	13.6937	39.0408	5.22614	32.3261	4.82919
3	(Tanaka et al., 2020)	KR14-02 PC02	pelagic clay	6.158	6006	West Pacific	33.8401	6.10952	1.28119	7.72356	48.1253	1.29635	14.589	8.72788	1.6539	2.84206	4.17508	3.89271	3.62867	2.2544	8.8147	34.8538	171.367	34.344	212.136	330.859	313.996	183.781	77.1025	260.787	345.077	177.192	25.2672	5.65975	276.52	185.949	169.085	54.0341	221.102	53.8315	13.4576	60.6528	9.10335	56.4523	11.5678	32.8866	4.47526	27.3736	4.12042
3	(Tanaka et al., 2020)	KR14-02 PC03	pelagic clay	0.05	6052	West Pacific	6.29648	5.13277	0.373608	8.448	56.5385	0.766486	15.9573	7.33253	0.482293	2.97985	1.73848	3.82224	3.05483	0.167553	7.1599	18.3156	185.97	24.6639	43.3103	72.6048	146.909	115.528	115.588	170.37	30.6462	101.661	12.7193	10.7255	599.213	34.0496	82.0045	8.98304	33.0718	7.34389	1.65153	6.69023	1.00803	6.20229	1.24953	3.58977	0.528231	3.48023	0.531724
3	(Tanaka et al., 2020)	KR14-02 PC03	pelagic clay	0.45	6052	West Pacific	3.33451	5.65542	0.386142	8.36836	55.0236	0.794414	15.8069	8.07917	0.498474	2.84935	2.39249	4.31055	2.72172	0.214557	7.30878	20.4319	179.142	18.8066	42.3374	53.3683	151.993	117.734	89.9003	232.749	38.6275	119.259	10.4164	8.24175	557.714	35.4636	76.9112	9.43326	35.872	8.15017	1.94374	7.82444	1.20153	7.4748	1.51006	4.48313	0.643647	4.26809	0.655445
3	(Tanaka et al., 2020)	KR14-02 PC03	pelagic clay	1.009	6052	West Pacific	4.62707	5.54809	0.443354	8.70093	54.8891	0.797569	16.4351	7.92584	0.572329	3.11827	1.79638	3.83461	2.91611	0.192007	7.52267	19.709	187.884	23.2563	48.5207	74.0919	176.587	122.257	107.591	183.465	38.3832	113.576	12.1271	10.0455	485.98	36.6829	83.2216	9.71152	35.9118	8.12881	1.88823	7.96946	1.19906	7.3887	1.50915	4.41039	0.646255	4.17122	0.643256
3	(Tanaka et al., 2020)	KR14-02 PC03	pelagic clay	1.509	6052	West Pacific	8.53287	5.9849	0.431897	8.95293	53.8557	0.830299	16.9111	8.54986	0.557539	3.19452	1.77617	3.76316	2.88293	0.180299	7.49842	20.6541	196.186	30.1046	47.1091	66.6352	176.623	126.538	110.496	175.909	33.9147	107.203	11.7742	10.5594	570.548	33.8595	80.0445	8.93417	33.5604	7.53171	1.76561	7.17885	1.09946	6.86409	1.3656	3.9243	0.575047	3.81569	0.581508
3	(Tanaka et al., 2020)	KR14-02 PC03	pelagic clay	2.005	6052	West Pacific	8.57801	5.34392	0.393918	9.07314	55.4371	0.790606	17.1381	7.63417	0.508512	3.14943	1.37335	3.43988	3.25336	0.169813	7.10566	18.0141	184.689	23.1199	43.5487	76.9463	141.509	120.199	118.073	155.649	28.474	104.377	13.1521	10.6791	517.471	33.6989	85.3579	8.84676	32.0871	6.86779	1.5363	6.43928	0.96687	5.77825	1.17413	3.37342	0.502548	3.2616	0.510734
3	(Tanaka et al., 2020)	KR14-02 PC03	pelagic clay	2.505	6052	West Pacific	6.01009	6.14708	0.4109	9.07704	53.4087	0.857138	17.1455	8.78154	0.530435	3.16609	1.70877	3.47903	2.77698	0.1762	7.9696	23.2775	182.851	21.2677	44.9888	72.6511	230.136	134.808	104.758	166.09	28.8644	131.218	11.608	9.03682	463.892	30.8664	79.3207	8.0392	29.8086	6.71842	1.56452	6.27225	0.982553	5.80985	1.16478	3.43821	0.494392	3.28197	0.512035
3	(Tanaka et al., 2020)	KR14-02 PC03	pelagic clay	3.002	6052	West Pacific	11.5194	5.72128	0.486145	9.03247	54.3349	0.822524	17.0613	8.17325	0.627569	2.99395	2.30789	3.51105	2.9466	0.267367	6.95359	22.0764	201.975	27.1193	56.6896	92.679	200.948	132.363	110.411	195.925	53.9871	116.323	12.93	10.1234	425.352	43.2296	85.3294	11.6222	44.0979	10.2672	2.43536	10.4233	1.60785	9.87669	2.03631	5.99154	0.85428	5.57979	0.870939
3	(Tanaka et al., 2020)	KR14-02 PC04	pelagic clay	0.52	6031	West Pacific	34.1619	6.48007	0.703448	8.60948	49.6952	0.82578	16.2624	9.25724	0.908087	2.96937	2.22861	4.7557	3.00103	0.398871	9.69779	27.3699	177.034	15.6183	94.6595	133.714	305.479	143.912	79.9337	184.359	67.4386	119.853	9.06073	6.71789	231.51	40.4826	75.4501	10.9011	43.284	10.5757	2.68694	11.8062	1.81507	11.6061	2.40094	7.03218	0.999605	6.39301	0.984126
3	(Tanaka et al., 2020)	KR14-02 PC04	pelagic clay	1.02	6031	West Pacific	45.3517	5.80187	0.973478	8.70855	49.8167	0.792012	16.4495	8.28839	1.25667	2.90344	2.04868	4.79481	3.44812	0.486483	9.71517	25.6306	191.802	19.4191	135.054	154.722	306.732	140.703	98.5785	196.526	81.6335	126.535	11.1758	8.41066	287.664	53.0959	104.737	14.2648	56.1995	13.4831	3.32612	14.792	2.26538	14.2837	2.96052	8.61199	1.21937	7.83158	1.22358
3	(Tanaka et al., 2020)	KR14-02 PC04	pelagic clay	1.522	6031	West Pacific	40.2629	6.08175	0.902443	8.65278	50.3746	0.859644	16.3441	8.68822	1.16497	2.97059	2.16092	4.45634	3.285	0.533415	9.16218	28.1733	199.021	21.8321	139.536	145.938	332.383	153.638	101.988	216.141	101.21	133.645	12.0839	9.17236	294.716	62.7305	104.93	17.5774	69.9943	16.7592	4.17522	18.2224	2.80561	17.5519	3.61442	10.4842	1.45923	9.412	1.46454
3	(Tanaka et al., 2020)	KR14-02 PC04	pelagic clay	2.022	6031	West Pacific	34.4751	6.20553	0.904698	8.5789	50.0868	0.860068	16.2046	8.86504	1.16788	2.99847	2.06507	4.69507	3.21756	0.484354	9.35513	27.1217	192.376	14.8819	132.578	135.946	330.378	150.235	100.948	203.12	88.7479	130.553	11.4263	8.47897	288.532	57.4988	105.095	15.6942	62.129	14.8359	3.6808	16.143	2.4494	15.4423	3.17961	9.25219	1.28044	8.16549	1.27923
3	(Tanaka et al., 2020)	KR14-02 PC04	pelagic clay	2.521	6031	West Pacific	36.9554	5.73729	1.08486	8.65466	50.3325	0.789857	16.3477	8.19614	1.40045	3.00473	1.88638	4.51711	3.49976	0.556904	9.46851	25.9784	190.011	16.2515	155.157	187.647	330.773	152.552	111.456	202.201	100.233	138.759	12.9387	9.50657	307.036	66.456	123.95	18.3038	72.9593	17.4954	4.22384	18.633	2.83421	17.7771	3.62818	10.5075	1.48321	9.44428	1.4779
3	(Tanaka et al., 2020)	KR14-02 PC04	pelagic clay	3.021	6031	West Pacific	28.8165	5.2639	0.982529	8.86405	50.5031	0.72039	16.7432	7.51986	1.26836	2.74434	1.88132	4.65275	3.81319	0.566021	9.58742	25.0598	160.916	11.7318	132.488	172.801	330.596	143.953	107.012	192.12	108.628	145.769	12.8397	8.37331	294.076	68.9461	122.505	19.2583	75.8031	18.1751	4.26397	19.7343	3.05281	19.1559	3.87888	11.1804	1.57936	10.0086	1.56202
3	(Tanaka et al., 2020)	KR14-02 PC04	pelagic clay	3.526	6031	West Pacific	31.7703	5.53556	1.15439	8.27945	50.1837	0.850895	15.639	7.90794	1.49021	2.69313	3.06614	4.38763	3.61699	1.32057	8.84386	30.5538	165.416	16.2332	175.971	260.646	356.328	158.628	96.9683	246.106	211.704	148.423	14.7105	7.43229	315.015	116.279	138.489	33.5995	137.168	33.4661	8.17814	36.621	5.59722	34.8619	7.17274	20.5154	2.83449	17.7166	2.79392
3	(Tanaka et al., 2020)	KR14-02 PC04	pelagic clay	3.826	6031	West Pacific	35.9603	6.08661	1.59166	7.23023	47.7222	1.36304	13.6571	8.69515	2.05468	2.90176	5.3786	3.40025	3.46923	3.11881	8.23922	41.1522	166.717	33.3053	290.614	503.877	399.878	203.861	72.9424	322.936	447.636	191.979	24.1283	4.70299	292.478	234.057	203.407	68.8145	282.512	68.7451	17.0338	77.2633	11.616	72.0584	14.7529	41.6417	5.61874	34.2436	5.13438
3	(Tanaka et al., 2020)	MR14-E02 PC01	pelagic clay	0.05	5694	West Pacific	13.5974	5.68742	0.530286	8.86189	53.4218	0.848289	16.7391	8.12488	0.684551	3.40426	1.36725	3.48474	3.44866	0.207216	8.26919	21.1972	144.059	93.1631	67.1989	138.793	206.569	244.959	136.904	157.553	41.0164	104.619	14.605	13.2605	828.528	39.585	103.052	12.0157	45.6122	10.0425	2.27319	9.65186	1.40576	8.93733	1.71135	5.20988	0.705553	4.92485	0.747929
3	(Tanaka et al., 2020)	MR14-E02 PC01	pelagic clay	0.55	5694	West Pacific	23.7584	6.04604	0.622124	9.10698	54.3714	0.887794	17.2021	8.6372	0.803106	3.40749	1.24177	3.46078	3.60256	0.23979	6.14601	21.5995	152.104	95.6726	72.0711	144.192	212.005	147.766	141.395	158.674	45.9801	109.658	15.3745	13.9554	684.305	42.6302	106.596	12.7329	48.8088	10.8304	2.44796	10.5819	1.57416	9.9203	1.95519	5.79427	0.806243	5.4472	0.837235
3	(Tanaka et al., 2020)	MR14-E02 PC01	pelagic clay	1.117	5694	West Pacific	22.39	5.86125	0.64863	8.85012	52.8713	0.883481	16.7169	8.37322	0.837322	3.31236	1.25829	3.29482	3.46838	0.271414	8.71252	21.0619	144.672	89.8658	76.7517	150.044	235.729	143.763	132.559	154.673	50.3506	108.538	15.3601	13.3311	607.133	43.7007	103.796	13.1393	50.7832	11.2768	2.5854	11.3168	1.66893	10.6435	2.11251	6.29128	0.8764	5.81278	0.908286
3	(Tanaka et al., 2020)	MR14-E02 PC01	pelagic clay	1.617	5694	West Pacific	23.5918	6.05213	0.692233	8.8282	52.2292	0.910192	16.6755	8.6459	0.89361	3.32939	1.28698	3.34689	3.42704	0.28835	8.96698	21.4804	151.187	89.3455	81.7885	153.587	248.103	152.102	132.161	160.973	53.8715	115.371	15.7553	13.2204	561.466	45.5749	105.893	13.7297	53.0776	11.877	2.75727	11.929	1.75305	11.286	2.19812	6.68457	0.908925	6.15829	0.957109
3	(Tanaka et al., 2020)	MR14-E02 PC01	pelagic clay	2.119	5694	West Pacific	24.2142	6.17258	0.708744	8.69855	51.477	0.93441	16.4306	8.81797	0.914924	3.30987	1.28516	3.33121	3.45092	0.314563	9.73338	22.4977	156.188	93.0862	87.0784	159.71	252.322	155.312	135.679	163.307	60.458	120.138	16.3464	13.4165	523.964	49.2852	111.079	15.045	58.8277	13.1297	3.09406	13.5184	1.92301	12.5979	2.41662	7.42202	0.992122	6.81932	1.0604
3	(Tanaka et al., 2020)	MR14-E02 PC01	pelagic clay	2.619	5694	West Pacific	26.3779	5.99251	0.733118	8.75852	52.0983	0.916958	16.5439	8.56073	0.946389	3.29351	1.30692	3.42503	3.43514	0.318222	9.15494	22.1319	147.942	86.6457	87.2638	168.051	254.811	151.773	131.414	162.596	60.4496	118.684	15.7722	13.0451	480.969	47.8913	105.313	14.7073	57.3931	12.7917	3.0114	13.0887	1.86157	12.4985	2.35552	7.42956	0.980888	6.81891	1.05264
3	(Tanaka et al., 2020)	MR14-E02 PC01	pelagic clay	3.115	5694	West Pacific	27.5508	6.07463	0.772464	8.78699	51.8415	0.923723	16.5976	8.67804	0.997181	3.27343	1.36447	3.37168	3.41484	0.364531	9.17301	22.1523	151.611	85.4225	94.1594	170.363	254.221	152.941	133.03	170.941	69.956	121.347	16.2189	13.333	474.403	52.8406	110.279	16.306	64.1668	14.4399	3.42234	15.1042	2.09158	14.3024	2.67343	8.54422	1.09084	7.77551	1.19669
3	(Tanaka et al., 2020)	MR14-E02 PC01	pelagic clay	3.615	5694	West Pacific	29.9262	6.27022	0.969041	8.79831	50.865	0.89602	16.619	8.95745	1.25094	3.22916	1.52149	3.3924	3.28235	0.472314	9.51386	22.3565	143.32	74.039	104.841	205.234	290.593	149.03	113.168	167.916	87.4527	119.581	14.7116	12.3332	408.857	57.8157	103.67	17.806	71.8011	16.2334	3.94802	17.8085	2.46772	17.1134	3.22124	10.3781	1.31138	9.37718	1.45992
3	(Tanaka et al., 2020)	MR14-E02 PC01	pelagic clay	4.111	5694	West Pacific	34.5993	6.28952	1.02521	8.81582	50.3343	0.904269	16.6521	8.98503	1.32345	3.34433	1.47081	3.63813	3.22077	0.45305	9.67374	23.581	144.691	76.3722	117.117	238.781	332.595	155.868	110.71	159.646	85.1072	123.066	15.4184	11.8684	398.271	56.4226	103.231	17.5049	70.5256	15.8733	3.86901	17.427	2.4393	16.6445	3.17945	9.99282	1.27591	9.01416	1.40146
3	(Tanaka et al., 2020)	MR14-E02 PC01	pelagic clay	4.611	5694	West Pacific	33.0836	6.22925	0.905405	8.82152	50.5059	0.907439	16.6629	8.89893	1.1688	3.29438	1.48864	3.59868	3.26056	0.469711	9.74413	22.9142	139.359	75.0941	103.43	185.431	285.819	149.468	107.846	157.409	87.7379	121.374	14.9917	11.562	384.991	57.8158	100.41	17.9331	72.1919	16.2723	3.99818	17.9855	2.5751	17.2918	3.36441	10.3901	1.33379	9.40262	1.45278
3	(Tanaka et al., 2020)	MR14-E02 PC01	pelagic clay	5.116	5694	West Pacific	37.4705	6.37604	0.909925	8.74715	50.1258	0.951934	16.5224	9.10863	1.17463	3.28385	1.51871	3.62976	3.25556	0.490114	9.93862	23.9475	146.721	75.7976	106.466	168.374	299.132	154.467	113.404	178.898	97.0895	133.202	16.3559	12.6265	373.541	63.6148	107.259	19.4053	78.2653	17.4437	4.29804	19.3918	2.80055	18.7534	3.72515	11.3195	1.47468	10.3576	1.60863
3	(Tanaka et al., 2020)	MR14-E02 PC01	pelagic clay	5.616	5694	West Pacific	35.9547	6.27431	0.816245	8.82154	50.6178	0.959241	16.6629	8.96331	1.0537	3.2638	1.44161	3.51049	3.32891	0.462196	9.736	24.006	146.732	78.5693	99.4068	155.008	284.238	159.323	118.82	180.784	93.0063	135.168	17.1579	13.0363	370.517	62.6511	109.206	19.4253	77.8912	17.4512	4.26538	18.9291	2.78868	18.1797	3.6556	10.9393	1.43444	9.93736	1.53199
3	(Tanaka et al., 2020)	MR14-E02 PC01	pelagic clay	6.115	5694	West Pacific	38.7853	6.383	0.912312	8.67172	50.072	0.976238	16.3799	9.11857	1.17771	3.23184	1.59623	3.69249	3.24741	0.523835	9.98376	24.0825	143.953	73.4786	106.51	191.274	287.959	157.682	109.392	182.212	106.479	134.391	17.1668	12.0364	363.588	68.3813	109.929	21.3106	86.6363	19.5336	4.83659	21.6211	3.23287	20.5828	4.21728	12.3647	1.62955	11.1976	1.72902
3	(Tanaka et al., 2020)	MR14-E02 PC01	pelagic clay	6.615	5694	West Pacific	41.7779	6.3267	0.940463	8.59286	49.7514	0.986246	16.231	9.03814	1.21405	3.21399	1.75109	3.91937	3.27529	0.59742	10.022	25.9814	138.586	66.8331	120.488	189.587	287.772	161.488	99.1617	192.234	139.814	137.873	15.8561	10.1508	327.846	74.3187	110.842	23.0634	94.4966	21.4252	5.35062	24.396	3.72312	23.5135	4.93383	14.2353	1.89896	12.9363	2.0083
3	(Tanaka et al., 2020)	MR14-E02 PC01	pelagic clay	7.111	5694	West Pacific	41.6667	6.07141	0.854176	8.59988	50.0498	0.916453	16.2442	8.67344	1.10266	3.04328	1.78818	4.09574	3.38467	0.567762	10.1338	27.4784	137.128	66.0195	118.359	183.89	289.969	158.902	102.491	216.097	140.804	138.365	14.9201	10.2889	349.745	72.7625	111.934	22.8561	93.6801	21.6641	5.431	24.5539	3.72951	23.7393	4.94867	14.3222	1.9321	12.9285	2.00105
3	(Tanaka et al., 2020)	MR14-E02 PC01	pelagic clay	7.611	5694	West Pacific	40.8506	5.88994	0.912737	8.70844	50.0934	0.876422	16.4493	8.4142	1.17826	3.00293	1.80648	4.02118	3.36477	0.625496	10.1676	28.3308	137.442	65.8688	128.008	198.762	292.698	163.65	103.376	216.431	156.569	141.345	15.8002	10.4717	336.316	82.5828	118.108	24.4693	100.502	23.2269	5.79118	26.5973	4.05569	25.9518	5.45825	15.8449	2.15335	14.3166	2.24133
3	(Tanaka et al., 2020)	MR14-E02 PC01	pelagic clay	8.114	5694	West Pacific	40.8791	5.88271	0.937313	8.69683	50.0186	0.87238	16.4273	8.40387	1.20999	2.95661	1.79405	4.03453	3.41326	0.66405	10.2053	28.0627	133.731	62.8775	127.726	213.812	305.393	153.554	102.581	190.745	159.515	139.345	15.2291	10.3389	326.236	82.2438	118.446	25.019	103.321	23.962	6.03118	27.5187	4.17897	26.7825	5.58437	16.2418	2.21641	14.7615	2.28402
3	(Tanaka et al., 2020)	MR14-E02 PC01	pelagic clay	8.614	5694	West Pacific	44.1363	5.80653	0.989279	8.74106	49.6847	0.854717	16.5109	8.29504	1.27707	2.89184	1.8578	4.19349	3.41159	0.681771	10.3411	28.1545	135.024	60.2678	135.493	206.111	307.344	151.134	98.8694	216.854	164.703	133.946	14.3468	9.39197	314.925	87.7293	117.844	25.4037	105.41	24.6183	6.229	28.4003	4.30024	27.532	5.77118	16.8126	2.31972	15.2512	2.35366
3	(Tanaka et al., 2020)	MR14-E02 PC01	pelagic clay	9.11	5694	West Pacific	47.903	6.06937	1.06836	8.6781	48.7449	0.893728	16.392	8.67052	1.37915	2.93524	1.90541	4.41783	3.2637	0.655098	10.7424	28.2299	137.781	60.1564	144.199	195.811	312.499	153.288	87.6482	207.386	150.723	129.559	13.0961	7.83416	295.68	73.5094	115.335	22.8111	95.1048	22.1459	5.59937	25.7972	3.93534	25.251	5.27872	15.4049	2.12856	13.8226	2.14621
3	(Tanaka et al., 2020)	MR14-E02 PC01	pelagic clay	9.61	5694	West Pacific	43.7926	5.80539	1.02411	8.75332	49.5303	0.860731	16.534	8.29341	1.32203	2.81967	1.7433	4.41648	3.47386	0.559566	10.4466	25.5044	125.645	55.6028	131.134	175.057	295.15	139.601	85.5433	170.983	108.439	119.887	11.7254	6.95687	283.282	62.106	106.035	19.5541	80.7777	18.8193	4.79835	21.6195	3.2911	20.8895	4.33603	12.5902	1.73777	11.2362	1.74906
3	(Tanaka et al., 2020)	MR14-E02 PC01	pelagic clay	10.11	5694	West Pacific	45.8795	5.62155	1.0012	8.68335	49.4618	0.818193	16.4019	8.03078	1.29246	2.63198	1.70246	4.7381	3.60132	0.548479	10.7726	25.6909	126.915	52.7881	127.889	166.995	308.109	141.26	85.9522	169.119	105.911	117.682	11.287	6.4327	273.458	59.6896	101.41	18.3629	76.0101	17.7314	4.47343	20.5567	3.09852	19.857	4.18255	12.1255	1.69244	10.9227	1.69587
3	(Tanaka et al., 2020)	MR14-E02 PC01	pelagic clay	10.61	5694	West Pacific	45.9583	5.51336	1.06287	8.70849	49.7396	0.783907	16.4494	7.87623	1.37206	2.51394	1.7101	4.5095	3.76094	0.570032	10.7143	26.4344	131.625	53.044	142.927	205.932	325.939	140.77	92.706	176.332	119.533	126.071	12.5803	7.12809	282.622	69.0331	111.049	21.4639	88.8057	20.6072	5.19032	23.6627	3.54764	22.6887	4.72138	13.6414	1.88617	12.259	1.91057
3	(Tanaka et al., 2020)	MR14-E02 PC01	pelagic clay	11.106	5694	West Pacific	53.8181	5.67242	1.40616	8.48202	49.1016	0.803656	16.0216	8.10345	1.81523	2.57188	2.00688	4.53175	3.61781	0.721392	10.7047	26.585	121.905	42.4347	162.141	289.344	369.832	150.576	84.351	191.66	149.126	137.314	12.0626	6.42946	284.417	76.7943	123.689	23.0491	94.3215	21.9348	5.42721	25.1568	3.72951	24.2069	5.08873	14.74	2.01942	13.0634	2.01385
[truncated: 1,135 more rows]
[truncated: 5 more columns]

## Sheet: Supplementary Datasets 2
Supplementary Datasets 2. Published data on Mo isotopes and associated geochemical parameters in global pelagic sediments
REF	Cite	Sample	Lithology	DEPTH(m)	Water depth (m)	Location	Mo (μg/g)	δ98Mo (‰)
1	Chen et al., 2022	YW19-1	pelagic clay	0.01	10884	West Pacific	3.33	-0.15
1	Chen et al., 2022	YW19-2	pelagic clay	0.035	10884	West Pacific	2.81	-0.3
[truncated: 68 more rows]
